# Supplementary material for: Comprehensive Review of Perilla frutescens: Chemical Composition, Pharmacological Mechanisms, and Industrial Applications in Food and Health Products
Source: Foods. 2025 Apr 3;14(7):1252. doi: 10.3390/foods14071252 (PMC11988686; doi:10.3390/foods14071252)
Supplement: Supplementary file 1 [file foods-14-01252-s001.zip]

Archive with 1 entries (1 files):
- foods-3545796-supplementary.xlsx
