# Supplementary material for: Comprehensive Review of Perilla frutescens: Chemical Composition, Pharmacological Mechanisms, and Industrial Applications in Food and Health Products
Source: Foods. 2025 Apr 3;14(7):1252. doi: 10.3390/foods14071252 (PMC11988686; doi:10.3390/foods14071252)
Supplement: Supplementary file 1 [file foods-14-01252-s001.zip › foods-3545796-supplementary.xlsx]

## Sheet: 21
Primary Research Areas	Article Title	Abstract
Chemical composition research	Identification of existing pharmaceuticals and herbal medicines as inhibitors of SARS-CoV-2 infection	The outbreak of COVID-19 caused by SARS-CoV-2 has resulted in more than 50 million confirmed cases and over 1 million deaths worldwide as of November 2020. Currently, there are no effective antivirals approved by the Food and Drug Administration to contain this pandemic except the antiviral agent remdesivir. In addition, the trimeric spike protein on the viral surface is highly glycosylated and a…
Pharmacological activity research	Natural volatile oils derived from herbal medicines: A promising therapy way for treating depressive disorder	Depression is a common global mental disorder that seriously harms human physical and mental health. With the development of society, the increase of pressure and the role of various other factors make the incidence of depression increase year by year. However, there is a lack of drugs that have a fast onset, significant effects, and few side effects. Some volatile oils from traditional natural h…
Pharmacological activity research	Mechanism of antifungal activity of Perilla frutescens essential oil against Aspergillus flavus by transcriptomic analysis	The trend of reducing the use of chemical fungicides in the food industry has prompted antimicrobial volatile substances of plants as an appropriate substitute for food preservatives. In this study, the potential of antifungal activity of Perilla frutescens essential oil (PEO) on Aspergillus flavus (A. flavus) was observed by a series of phenotypic changes. Further research found the destructive …
Chemical composition research	Phytosynthesis of Silver Nanoparticles Using Perilla frutescens Leaf Extract: Characterization and Evaluation of Antibacterial, Antioxidant, and Anticancer Activities	Purpose: The present study investigates the phytosynthesis of silver nanoparticles (AgNPs) using Perilla frutescens leaf extract, which acts as a reducing agent for the conversion of silver ions (Ag+) into AgNPs. P. frutescens leaf synthesized AgNPs (PF@AgNPs) were evaluated for biomedical properties including antibacterial, antioxidant and anticancer activities.Materials and Methods: PF@AgNPs we…
Genetic improvement research	Incipient diploidization of the medicinal plant Perilla within 10,000 years	Perilla is a young allotetraploid species within the mint family Lamiaceae. Here, the authors assemble the genomes of a tetraploid species and its diploid progenitor, characterize the incipient diploidization of the tetraploid, conduct population genetics analyses, and identify loci associate with pigmentation and oil content.Perilla is a young allotetraploid Lamiaceae species widely used in East…
Pharmacological activity research	The antibacterial mechanism of perilla rosmarinic acid	Rosmarinic acid (RosA) is a phenolic acid compound extracted from perilla. In this experiment, the Oxford cup method was used to verify the antibacterial activity of PerillaRosA against Escherichia coli, Staphylococcus aureus, Salmonella, and Bacillus subtilis. By polyacrylamide gel electrophoresis, the effect of RosA on bacterial nucleic acid and bacterial Na+/K+-ATP-ase activity, and scanning e…
Pharmacological activity research	Perilla (Perilla frutescens) leaf extract inhibits SARS-CoV-2 via direct virus inactivation	Background: While severe acute respiratory syndrome coronavirus 2 (SARS-CoV-2) infection presents with mild or no symptoms in most cases, a significant number of patients become critically ill. Remdesivir has been approved for the treatment of coronavirus disease 2019 (COVID-19) in several countries, but its use as monotherapy has not substantially lowered mortality rates. Because agents from tra…
Food industry applications	Specialty seeds: Nutrients, bioactives, bioavailability, and health benefits: A comprehensive review	Seeds play important roles in human nutrition and health since ancient time. The term specialty has recently been applied to seeds to describe high-value and/or uncommon food products. Since then, numerous studies have been conducted to identify various classes of bioactive compounds, including polyphenols in specialty seeds. This review discusses nutrients, fat-soluble bioactives, polyphenols/bi…
Food industry applications	Preparation and characterization of polylactic acid nanofiber films loading Perilla essential oil for antibacterial packaging of chilled chicken	Biodegradable and eco-friendly food packaging materials have attracted attention. Novel blending films were prepared with polylactic acid (PLA) and Perilla essential oil (PEsO). The morphological features of the nanofibers were modulated by adjusting process parameters (e.g. PLA solution concentration, applied voltage and ultrasonic power). The optimal spinning concentrations, applied voltages an…
Chemical composition research	Perilla frutescens Leaf Extract and Fractions: Polyphenol Composition, Antioxidant, Enzymes (α-Glucosidase, Acetylcholinesterase, and Tyrosinase) Inhibitory, Anticancer, and Antidiabetic Activities	This study aims to evaluate the bioactive components, in vitro bioactivities, and in vivo hypoglycemic effect of P. frutescens leaf, which is a traditional medicine-food homology plant. P. frutescens methanol crude extract and its fractions (petroleum ether, chloroform, ethyl acetate, n-butanol fractions, and aqueous phase residue) were prepared by ultrasound-enzyme assisted extraction and liquid…
Other studies	Use of and attitudes towards herbal medicine during the COVID-19 pandemic: A cross-sectional study in Vietnam	Introduction: Herbal medicine has a long and rich history of practice in Vietnam. The use and attitudes towards herbal medicine, during the COVID-19 pandemic was explored in this study. The aims were to examine (1) the prevalence and indications for herbal medicine use, (2) the factors associated with herbal medicine use, and (3) Vietnamese peoples' attitudes towards herbal medicine.Methods: A cr…
Chemical composition research	Chemical compositions and bioactivities of essential oil from perilla leaf (Perillae Folium) obtained by ultrasonic-assisted hydro-distillation with natural deep eutectic solvents	Natural deep eutectic solvents (NADESs) have received considerable attention for green extraction. In this study, ultrasonic-assisted natural deep eutectics were applied for hydrodistillation to extract essential oil from perilla leaves. Compared to hydrodistillation assisted with ultrasound, this novel method effectively raised the yield of perilla leaf EO from 0.21% to 0.69% (choline chloride: …
Other studies	Adsorption of nanoparticles suspended in a drop on a leaf surface of Perilla frutescens and their infiltration through stomatal pathway	Particulate matter (PM) has become a severe environmental issue, and ultrafine PM particles such as PM2.5 or PM1 can cause various complications and respiratory diseases to human beings. In particular, heavy metals contained in PM particles can contaminate edible plants; for example, plant leaves are exposed to PM particle-laden raindrops. The contaminated edible plants can injure the human healt…
Chemical composition research	Recent development in biological activities and safety concerns of perillaldehyde from perilla plants: A review	Monoterpene Perillaldehyde (PAE) is a major component of the essential oil extracted from perilla plants (Perilla frutescens), which has been used as a leafy vegetable and a medicinal agent. PAE has gained a lot of attention in recent years because of its antifungal and other microbial activities and, human health benefits. PAE has also been used as food additives, perfume ingredients, and tradit…
Pharmacological activity research	Proteomic analysis of Aspergillus flavus reveals the antifungal action of Perilla frutescens essential oil by interfering with energy metabolism and defense function	Perilla frutescens essential oil (PEO) has been widely used as a food preservative. This study aimed to clarify the mechanism of PEO against Aspergillus flavus (A. flavus) at the protein level by using TMT proteomics. Marked changes in polysaccharides, proteins, and lipids of A. flavus were observed after treatment with PEO. Disordered energy metabolism and damaged defense function occurred in PE…
Pharmacological activity research	Mitigation of heterocyclic amines by phenolic compounds in allspice and perilla frutescens seed extract: The correlation between antioxidant capacities and mitigating activities	The effect of different levels of allspice and perilla frutescens seed extract (ASE and PSE) on the formation of heterocyclic amines (HCAs) in pan-fried chicken meat patties and the bioactive components found in ASE and PSE that contribute to the mitigation of HCAs were investigated in this study. DPPH radical scavenging activity was evaluated and the results indicated that APSE (ASE + PSE) showe…
Chemical composition research	Optimization of ultrasound-assisted extraction of polysaccharides from perilla seed meal by response surface methodology: Characterization and in vitro antioxidant activities	In this study, response surface methodology was employed to optimize the ultrasound-assisted extraction (UAE) process of perilla seed meal polysaccharides (PSMP). The optimal conditions for UAE of PSMP were: liquid-solid ratio of 26.00 mL/g, ultrasonic temperature of 43.00 degrees C, ultrasonic time of 52.00 min, and ultrasonic power of 229.00 W, the optimal conditions lead to an yield of 6.137 +…
Other studies	The use of wood vinegar as a non-synthetic herbicide for control of broadleaf weeds	Pruning trees in urban landscapes produces a large amount of pruning waste. Pyrolysis is a process that thermally converts lignocellulosic biomass to a number of useful products, including wood vinegar. The objectives of this research were to 1) identify the composition and property of wood vinegar resulting from the pyrolysis of elm (Ulmus spp.) tree pruning waste and 2) evaluate the efficacy of…
Pharmacological activity research	Sedative and hypnotic effects of Perilla frutescens essential oil through GABAergic system pathway	Ethnopharmacological relevance: Traditional Chinese medicine believes that depression syndrome has become one of the core pathogenesis of insomnia. The pharmacology of traditional Chinese medicine points out that Perilla frutescens has the effect of regulating Qi and relieving depression, promoting Qi circulation to relieve pain, so Perilla frutescens may have the potential therapeutic effect on …
Pharmacological activity research	Inhibitory Effect of a Rosmarinic Acid-Enriched Fraction Prepared from Nga-Mon (Perilla frutescens) Seed Meal on Osteoclastogenesis through the RANK Signaling Pathway	The aim of this study is to determine antioxidant and anti-inflammatory activities relating to the antiosteoporosis effects of various perilla seed meal (PSM) fractions. The remaining waste of perilla seed obtained from cold oil compression was extracted with 70% ethanol and sequentially fractionated according to solvent polarity with hexane, dichloromethane, ethyl acetate, and water. The results…
Genetic improvement research	Multi-omics analysis of the bioactive constituents biosynthesis of glandular trichome in Perilla frutescens	Background Perilla frutescens (L.) Britt is a medicinal and edible plant widely cultivated in Asia. Terpenoids, flavonoids and phenolic acids are the primary source of medicinal ingredients. Glandular trichomes with multicellular structures are known as biochemical cell factories which synthesized specialized metabolites. However, there is currently limited information regarding the site and mech…
Pharmacological activity research	Perillaldehyde Inhibition of cGAS Reduces dsDNA-Induced Interferon Response	Cyclic GMP-AMP synthase (cGAS), serving as a primary sensor of intracellular DNA, is essential to initiate anti-microbial innate immunity. Inappropriate activation of cGAS by self-DNA promotes severe autoinflammatory diseases such as Aicardi-Goutieres syndrome (AGS); thus, inhibition of cGAS may provide therapeutic benefit in anti-autoimmunity. Here we report that perillaldehyde (PAH), a natural …
Pharmacological activity research	Suppressive Effects of Rosmarinic Acid Rich Fraction from Perilla on Oxidative Stress, Inflammation and Metastasis Ability in A549 Cells Exposed to PM via C-Jun, P-65-Nf-Kb and Akt Signaling Pathways	Particulate matter from forest fires (PMFF) is an environmental pollutant causing oxidative stress, inflammation, and cancer cell metastasis due to the presence of polycyclic aromatic hydrocarbons (PAHs). Perilla seed meal contains high levels of polyphenols, including rosmarinic acid (RA). The aim of this study is to determine the anti-oxidative stress, anti-inflammation, and anti-metastasis act…
Pharmacological activity research	Molecular Mechanism of Antioxidant and Anti-Inflammatory Effects of Omega-3 Fatty Acids in Perilla Seed Oil and Rosmarinic Acid Rich Fraction Extracted from Perilla Seed Meal on TNF-α Induced A549 Lung Adenocarcinoma Cells	Industrially, after the removal of oil from perilla seeds (PS) by screw-type compression, the large quantities of residual perilla seed meal (PSM) becomes non-valuable waste. Therefore, to increase the health value and price of PS and PSM, we focused on the biological effects of perilla seed oil (PSO) and rosmarinic acid-rich fraction (RA-RF) extracted from PSM for their role in preventing oxidat…
Chemical composition research	Zinc Oxide Nanoparticles Enhanced Biomass and Zinc Content and Induced Changes in Biological Properties of Red Perilla frutescens	The above-ground parts of plants, including leaves, constitute an important part of a human diet. Their mineral and biological composition can be modified by proper preparation of the soil substrate, i.e., supplying it with nutrients. The objective of this study was to assess the influence of zinc oxide nanoparticles (ZnO NPs) at 0, 50, 100 and 200 mg L-1 concentrations on red perilla (Perilla fr…
Pharmacological activity research	Glycoglycerolipids from the leaves of Perilla frutescens (L.) Britton (Labiatae) and their anti-inflammatory activities in lipopolysaccharide-stimulated RAW264.7 cells	A described monogalactosyldiacylglycerol (MGDG) and two undescribed digalactosyldiacylglycerols (DGDGs) were isolated from the leaves of Perilla frutescens (L.) Britton (Labiatae) by using silica gel column chromatography and semi-preparative high performance liquid chromatography. The elucidation of complete structure of these compounds were conducted by using MS and NMR techniques. The MGDG (7.…
Pharmacological activity research	Antidepressant-like effect of Ganoderma lucidum spore polysaccharide-peptide mediated by upregulation of prefrontal cortex brain-derived neurotrophic factor	A 28-kDa polysaccharide-peptide (PGL) with antidepressant-like activities was isolated from spores of the mushroom Ganoderma lucidum. It was unadsorbed on DEAE-cellulose. Its internal amino acid sequences manifested pronounced similarity with proteins from the mushrooms Lentinula edodes and Agaricus bisporus. The monosaccharides present in 28-kDa PGL comprised predominantly of glucose (over 90%) …
Pharmacological activity research	Rosmarinic Acid Exhibits a Lipid-Lowering Effect by Modulating the Expression of Reverse Cholesterol Transporters and Lipid Metabolism in High-Fat Diet-Fed Mice	Hyperlipidemia is a potent risk factor for the development of cardiovascular diseases. The reverse cholesterol transport (RCT) process has been shown to alleviate hyperlipidemia and protect against cardiovascular diseases. Recently, rosmarinic acid was reported to exhibit lipid-lowering effects. However, the underlying mechanism is still unclear. This study aims to investigate whether rosmarinic …
Other studies	There is more to flowering than those DAM genes: the biology behind bloom in rosaceous fruit trees	The regulation of bloom time in deciduous fruit trees is an area of increasing interest due to the negative impact of climate change on fruit production. Although flower development has been well-studied in model species, there are many knowledge gaps about this process in perennial fruit trees, whose floral development spans the four seasons and includes many temperature-driven transitions. To d…
Chemical composition research	Extraction, preparative monomer separation and antibacterial activity of total polyphenols from Perilla frutescens	Polyphenols exhibit potential functional activities, especially rosmarinic acid (RosA) and caffeic acid (CafA). In this study, two different methods, ultrasonic-assisted ethanol extraction (60%) and ultrasound-assisted cellulase (>= 15 000 Ug(-1), 2%) hydrolysis, were used for the extraction of the total phenolics from 44 species of Perilla frutescens. The Folin-Ciocalteu method of detection show…
Genetic improvement research	Identifying SSR Markers Related to Seed Fatty Acid Content in Perilla Crop (Perilla frutescens L.)	Perilla seed oil has been attracting attention in South Korea as a health food. Five fatty acids of 100 Perilla accessions were identified as follows: palmitic acid (PA) (5.10-9.13%), stearic acid (SA) (1.70-3.99%), oleic acid (OA) (11.1-21.9%), linoleic acid (LA) (10.2-23.4%), and linolenic acid (LNA) (54.3-75.4%). Additionally, the 100 Perilla accessions were divided into two groups (high or lo…
Chemical composition research	Study on biological activity of perilla seed oil extracted by supercritical carbon dioxide	In this study, supercritical carbon dioxide extraction (SC-CO2) was used to extract perilla seed oil. Box-Behnken experimental design and response surface method were used to optimize process conditions. The optimal process conditions with the extraction rate (%) as the dependent variable are: pressure 33.98 MPa, temperature 42 degrees C, CO2 flow rate 29.25 L/h. Gas chromatography-mass spectrome…
Pharmacological activity research	Phytochemicals against anti-diabetic complications: targeting the advanced glycation end product signaling pathway	The role of advanced glycation end products (AGEs) is not limited to diabetes and diabetes-related complications. There are multiple modulators, including the receptor for advanced glycation end products, high mobility group box 1, glyoxalase 1, nuclear factor-kappa B, tumor necrosis factor-alpha, chronic unpredictable stress, reactive oxygen species, and inflammatory cytokines, which interact wi…
Genetic improvement research	Genome-Wide Analysis of the Fatty Acid Desaturase Gene Family Reveals the Key Role of PfFAD3 in α-Linolenic Acid Biosynthesis in Perilla Seeds	Perilla (Perilla frutescens), a traditional medicinal and oilseed crop in Asia, contains extremely high levels of polyunsaturated alpha-linolenic acid (ALA) (up to 60.9%) in its seeds. ALA biosynthesis is a multistep process catalyzed by fatty acid desaturases (FADs), but the FAD gene family in perilla has not been systematically characterized. Here, we identified 42 PfFADs in the perilla genome …
Genetic improvement research	Identifying SSR markers associated with seed characteristics in Perilla (Perilla frutescens L.)	Substantial differences exist in seed dormancy between cultivated crops and their wild progenitors. The purpose of this study was to identify simple sequence repeat (SSR) markers associated with seed characteristics in cultivated and weedy types of Perilla crop. By using an association analysis of 29 SSR markers and three seed traits in 38 Perilla accessions, we detected six SSR markers associate…
Chemical composition research	Assessment of phenolic profiles from various organs in different species of perilla plant (Perilla frutescens (L.) Britt.) and their antioxidant and enzyme inhibitory potential	The aim of this research was to compare the phenolic contents and beneficial effects from different organs (roots; main-stems; sub-stems; petioles; leaves; seeds) of Korean species (P. hirtella; P. frutescens; P. citriodora; P. setoyensis) to gather information on the valuable functional properties and breeding sources of perilla. The effects of antioxidant on radicals and the enzyme inhibitory a…
Other studies	Three-dimensional volumetric monitoring of settling particulate matters on a leaf using digital in-line holographic microscopy	Plants are considered as a possible modality to reduce particulate matter (PM) particles from ambient air in an ecofriendly manner. A new precise monitoring technique that can explore interactions between individual PM particles and a leaf surface is necessary to understand the underlying mechanisms of PM removal of plant leaves. In this study, a digital in-line holographic microscopy (DIHM) was …
Chemical composition research	Chemical Characterization of Chinese Perilla Seed Oil	Physicochemical properties and chemical composition of Chinese perilla seed oil has been characterized in this study. The result showed that both the cold press oil and the solvent extracted oil possessed low acid value and peroxide value. The fatty acid composition result showed that the oil has high content of linolenic acid (C18:3) up to 66.4 g/100 g, followed by linoleic acid (C18:2) of 15.3 …
Pharmacological activity research	Integrated Network Pharmacology and GC-MS-Based Metabolomics to Investigate the Effect of Xiang-Su Volatile Oil Against Menopausal Depression	Menopausal depression perplexes a great number of women in later life. Xiangfu-Zisu (Xiang-Su), a traditional Chinese herbal pair composed of rhizomes of Cyperus rotundus L. (Xiangfu) and leaves of Perilla frutescens (L.) Britt. (Zisu), is frequently reported with antidepressant-like effects. The volatile oil from Xiangfu and Zisu has shown good antidepressant action, but its mechanism is still u…
Chemical composition research	Construction of a core collection of native Perilla germplasm collected from South Korea based on SSR markers and morphological characteristics	The leaves and seed oil of Perilla crop (Perilla frutescens L.) have attracted interest as health foods in East Asia. This crop has been traditionally cultivated and used for a long time as a folk plant, especially in Korea. In our study, the 22 SSR markers and eight morphological traits were used to assess the genetic diversity and population structure, to select a core collection of 400 Perilla…
Pharmacological activity research	Anti-inflammatory effect of Perilla frutescens seed oil rich in omega-3 fatty acid on dextran sodium sulfate-induced colitis in mice.	BACKGROUND AND PURPOSE: Ulcerative colitis is a chronic inflammatory bowel disease that involves diffused inflammation of the large intestine. Omega-3 fatty acid (FA) has been known to regulate the inflammatory response associated with ulcerative colitis pathogenesis. Perilla frutescens is a valuable source of omega-3 FA and alpha-linolenic acid (ALA) contained in its seed oil. Therefore, the aim…
Genetic improvement research	Bulk segregant analysis identifies SSR markers associated with leaf- and seed-related traits in Perilla crop (Perilla frutescens L.)	Background Bulk segregant analysis (BSA) is another method of identifying significant molecular markers linked to the target gene or region for specific traits. BSA is easier and less expensive than other methods; it does not require genetic map construction and needs fewer markers than the number needed to construct a genetic map for QTL mapping. Objectives The purpose of our study was to identi…
Other studies	Environmental parameters and microbial community profiles as indication towards microbial activities and diversity in aquaponic system compartments	Background: An aquaponic system couples cultivation of plants and fish in the same aqueous medium. The system consists of interconnected compartments for fish rearing and plant production, as well as for water filtration, with all compartments hosting diverse microbial communities, which interact within the system. Due to the design, function and operation mode of the individual compartments, eac…
Pharmacological activity research	Exploring the Critical Components and Therapeutic Mechanisms of Perilla frutescens L. in the Treatment of Chronic Kidney Disease via Network Pharmacology	Chronic kidney disease (CKD) is a chronic progressive disease that seriously threatens human health. Some patients will continue to progress into the CKD stage 3-5 (also called chronic renal failure), which is mainly manifested by a decline in renal function and multisystem damage. Perilla frutescens (L.) Britton. (Lamiaceae) is one of the most widely used traditional Chinese medicine (TCM) herbs…
Genetic improvement research	Genetic variation and association mapping in the F2 population of the Perilla crop (Perilla frutescens L.) using new developed Perilla SSR markers	The transcriptome sequencing approach RNA-seq represents a powerful tool for transcriptional analysis and development of simple sequence repeat (SSR) markers for nonmodel crop. In the Perilla crop, analysis of the distribution of different repeat motifs showed that the most abundant type was dinucleotide repeats (62.0%), followed by trinucleotide repeats (35.3%), with the two together comprising …
Chemical composition research	Effect of a Newly-Developed Nutrient Solution and Electrical Conductivity on Growth and Bioactive Compounds in Perilla frutescens var. crispa	We evaluated the effect of a newly-developed nutrient solution of red perilla (NSP) with various electrical conductivity (EC) levels on plant growth, mineral content, and bioactive compounds. Four-week-old seedlings were grown in greenhouse nutrient solution as control (CT) (EC 1-3 dS m(-1)) or NSP (EC 1-6 dS m(-1)). NSP 1 dS m(-1) induced better growth characteristics, whereas higher EC levels i…
Genetic improvement research	Variability of Polyphenolic Compounds and Biological Activities among Perilla frutescens var. crispa Genotypes	Perilla frutescens var. crispa (Pfc) of the family Lamiaceae is used as a medicinal plant due to its pharmacological properties. Although Pfc is an important resource for the medical nutrition industry, the variability in phytonutrients and biological activities among genotypes of Pfc is not well understood. The effects of genotype on the phytochemical composition, antioxidant activities, antimel…
Pharmacological activity research	Perilla Leaf Extract Attenuates Asthma Airway Inflammation by Blocking the Syk Pathway	Perilla frutescens (L.) Britton is a classic herbal plant used widely against asthma in China. But its mechanism of beneficial effect remains undermined. In the study, the antiallergic asthma effects of Perilla leaf extract (PLE) were investigated, and the underlying mechanism was also explored. Results showed that PLE treatment significantly attenuated airway inflammation in OVA-induced asthma m…
Pharmacological activity research	Analgesic, anti-inflammatory and anti-ulcer properties of Thai Perilla frutescence fruit oil in animals	Perilla frutescens fruit oil (PFO) is rich in alpha-linolenic acid (ALA) and exhibits biological activities. We aimed to investigate analgesic, anti-inflammatory and anti-ulcer activities of PFO and PFO-supplemented soybean milk (PFO-SM) in animal models. Analgesic activity was assessed in acetic acid-induced writhing in mice, while anti-inflammatory activity was performed in ethyl phenylpropiola…
Food industry applications	Glycine betaine enhanced foam separation for recovering and enriching protein from the crude extract of perilla seed meal	The utilization of agro-food waste into protein products is an alternative solution for global protein shortage and waste management. Perilla (Perilla frutescens L.) seed meal (PSM) is abundant and protein-rich by-products from the oilseed industry. To achieve the industrial production of valuable PSM protein (PSMP), a two-stage foam separation with a low cost and a high efficiency was developed …
Chemical composition research	Diversity in principal constituents of plants with a lemony scent and the predominance of citral	In this study, we extracted essential oils from four species of plants with lemony scents (Melissa officinalis L., Aloysia citriodora Palau (= Lippia citriodora (Palau) Kunth), Thymus x citriodorus, Perilla citriodora (Makino) Nakai). We then examined the components of extracts using gas chromatography (GC) and GC-mass spectrometry (GC-MS). A comparison of components indicated that the largest pr…
Other studies	Interactive effects of nutrient availability, fluctuating supply, and plant parasitism on the post-invasion success of Bidens pilosa	The post-invasion success of alien plant species is determined by many biotic and abiotic factors, but no study has tested the interactive effect of nutrient availability, fluctuating nutrient supply and parasitic plants. Testing this effect is important because parasitic plants are proposed as a promising agent for biocontrol of alien plant invasions. We constructed an experimental native commun…
Pharmacological activity research	Extracts of Perilla frutescens var. Acuta (Odash.) Kudo Leaves Have Antitumor Effects on Breast Cancer Cells by Suppressing YAP Activity	Yes-associated protein (YAP)/WW domain-containing transcription factor (TAZ) is critical for cell proliferation, survival, and self-renewal. It has been shown to play a crucial oncogenic role in many different types of tumors. In this study, we investigated the antitumor effect of the extracts of Perilla frutescens var. acuta (Odash.) Kudo leaves (PLE) on Hippo-YAP/TAZ signaling. PLE induced the …
Pharmacological activity research	Isoegomaketone from Perilla frutescens (L.) Britt Stimulates MAPK/ERK Pathway in Human Keratinocyte to Promote Skin Wound Healing	Skin wound healing is essential for recovery from injury, and delayed or impaired wound healing is a severe therapeutic challenge. Keratinocytes, a major component of the epidermis, play crucial roles in reepithelialization during wound healing including cell proliferation. Recent studies have shown that compounds from natural products have candidates for healing skin injury. Isoegomaketone (IK),…
Food industry applications	Untargeted metabolomic investigate milk and ruminal fluid of Holstein cows supplemented with Perilla frutescens leaf	Milk compounds are important for human nutrient requirements and health. The ruminal metabolic profile is responsible for dietary nutrition and determines milk production. Perilla frutescens leaf (PFL) is a commonly used medicinal herb due to its bioactive metabolites. This study elucidated the effects of PFL on the metabolome of two biofluids (rumen fluid and milk) of 14 cows fed a basic total m…
Pharmacological activity research	Integrated metabolomics and network pharmacology approach to exploring the potential mechanism of tianxiang capsule for treating motion sickness	Ethnopharmacological relevance: Motion sickness is a multi-system syndrome caused by abnormal spatial environmental sensory conflicts. Tianxiang Capsule (TXC) is a traditional Chinese medicine (TCM) formula for the prevention and treatment of motion sickness for years. However, the main active components of TXC and mechanism of its therapeutic effects on motion sickness are still unclear. Aim of …
Chemical composition research	Functional Characterization and Structural Insights Into Stereoselectivity of Pulegone Reductase in Menthol Biosynthesis	Monoterpenoids are the main components of plant essential oils and the active components of some traditional Chinese medicinal herbs like Mentha haplocalyx Briq., Nepeta tenuifolia Briq., Perilla frutescens (L.) Britt and Pogostemin cablin (Blanco) Benth. Pulegone reductase is the key enzyme in the biosynthesis of menthol and is required for the stereoselective reduction of the Delta(2,8) double …
Other studies	Allelopathic Efficiency of Plant Extracts to Control Cyanobacteria in Hydroponic Culture	Cyanobacteria rapidly form harmful algal blooms (HABs) that cause serious nutritional imbalances in crop production via hydroponics. Allelopathic extracts from plants can be applied as a solution for ecologically sustainable control of algal blooms. In this study, the effects of 11 aqueous extracts of 10 allelopathic plants in controlling Microcystis aeruginosa were evaluated. Among the extracts,…
Pharmacological activity research	The Natural Products Targeting on Allergic Rhinitis: From Traditional Medicine to Modern Drug Discovery	More than 500 million people suffer from allergic rhinitis (AR) in the world. Current treatments include oral antihistamines and intranasal corticosteroids; however, they often cause side effects and are unsuitable for long-term exposure. Natural products could work as a feasible alternative, and this study aimed to review the efficacies and mechanisms of natural substances in AR therapies by exa…
Other studies	Soil application of Beauveria bassiana JEF-350 granules to control melon thrips, thrips palmi Karny (Thysanoptera: Thripidae)	The melon thrip, Thrips palmi Karny, is a worldwide pest that causes severe damage to a wide range of host plants. Current management mainly relies on sprayable synthetic chemicals that target adult, egg, and larval stages. However, these chemicals have adverse effects on the environment and induce resistance in thrips. An alternative environmentally sound management method with a different mode …
Pharmacological activity research	Perilla frutescens Extracts Enhance DNA Repair Response in UVB Damaged HaCaT Cells	Physiological processes in skin are associated with exposure to UV light and are essential for skin maintenance and regeneration. Here, we investigated whether the leaf and callus extracts of Perilla frutescens (Perilla), a well-known Asian herb, affect DNA damage response and repair in skin and keratinocytes exposed to Untraviolet B (UVB) light. First, we examined the protective effects of Peril…
Other studies	Oil yield, physicochemical characteristics, oxidative stability and microbial safety of perilla seeds stored at different relative humidity	(T)his work investigated the effect of different relative humidity (RH) on the oil yields, physicochemical characteristics, oxidative stability, and microbial safety of perilla seed (PS) stored for 12 weeks. The PSs stored at 11 % RH gave the highest oil yield (34.24 g/100 g PSs), about 7.5-times higher compared with the yield from PSs stored at 93 % RH. During storage at 69-93 % RHs, the lightne…
Chemical composition research	Insights into the Supercritical CO2 Extraction of Perilla Oil and Its Theoretical Solubility	In the current research, the supercritical carbon dioxide (SCCO2) procedure was used to extract volatile oils from perilla leaves. The yields of the volatile oils and the four main constituents, limonene, perillaldehyde, beta-caryophyllene, and (Z,E)-alpha-farnesene obtained by the SCCO2 procedure were 1.31-, 1.12-, 1.04-, 1.05-, and 1.07-fold higher than those obtained by the hydrodistillation t…
Food industry applications	Effects of Dietary Perilla Cake Supplementation in Growing Pig on Productive Performance, Meat Quality, and Fatty Acid Profiles	Perilla is an edible oil crop containing high levels of polyunsaturated fatty acids (PUFA), such as alpha-linolenic acid (ALA) and omega-3. The omega-3 helps in mitigating the risk of cardiovascular disease in humans. For industrial use, perilla seed is extracted for virgin oil, which is generally achieved by mechanical screw pressing. This process generates perilla cake that contains a fat conte…
Chemical composition research	Localization analysis of essential oils in perilla herb (Perilla frutescens var. crispa) using derivatized mass spectrometry imaging	The localization of essential oils, including flavor components, in perilla herb (Perilla frutescens var. crispa) were visually determined using matrix-assisted laser desorption/ionization (MALDI) mass spectrometry (MS) imaging. The surface of a perilla leaf was peeled using a cyanoacrylate adhesion compound and contained oil glands that retained their morphology and chemical properties. We image…
Food industry applications	The Contents of Polyphenols in Perilla frutescens (L.) Britton var. frutescens (Egoma) Leaves are Determined by Vegetative Stage, Spatial Leaf Position, and Timing of Harvesting during the Day	The leaf of Perilla frutescens (L.) Britton var. frutescens (egoma) is a rich source of polyphenolic compounds, including rosmarinic acid. However, there is still a lack of detailed information concerning the content of phenolic compounds in these leaves. Since some flavonoids were found as a conjugated form, leaves were used untreated or hydrolyzed using beta-glucuronidase for analysis. Enzymati…
Chemical composition research	Optimization of complex enzyme-ultrasonic synergistic extraction of water-soluble polysaccharides from Perilla frutescens seed meal: Purification, characterization and in vitro antioxidant activity	The new feasible complex enzyme-ultrasonic synergy extraction (CEUE) was optimized by response surface methodology (RSM) for extracting Perilla seed meal polysaccharides (PSMP), the optimum extraction conditions were: compound enzyme dosage (X-1) of 6.6%, liquid-solid ratio (X-2) of 25 ml/g, extraction time (X-3) of 61 min, extraction temperature (X-4) of 62 degrees C, the verified yield was 7.71…
Other studies	Effects of Nocturnal UV-B Irradiation on Growth, Flowering, and Phytochemical Concentration in Leaves of Greenhouse-Grown Red Perilla	In Japan, red perilla leaves are used in the food and coloring industries, as well as in crude medicine. Perilla leaves contain a high concentration of phytochemicals such as perillaldehyde (PA) and rosmarinic acid (RA). The effects of UV-B radiation intensity (0.05-0.2 W m(-2), UV-B-BE: 0.041-0.083 W m(-2)), duration (3 or 6 h), and irradiation method (continuous or intermittent) for artificial …
Other studies	Abscisic acid improves the ability of accumulator plant Perilla frutescens to perform phytoremediation in cadmium-contaminated soils	Perilla frutescens is widely distributed and considered to be an accumulator plant for heavy metals, including cadmium (Cd). However, the phytoremediation ability of P. frutescens is lower than the other hyperaccumulators or accumulators. To improve the phytoremediation ability of P. frutescens to Cd, different concentrations of abscisic acid (ABA) were applied to P. frutescens grown in Cd-contam…
Other studies	Impacts of growth form and phylogenetic relatedness on seed germination: A large-scale analysis of a subtropical regional flora	Plant regeneration strategy plays a critical role in species survival and can be used as a proxy for the evolutionary response of species to climate change. However, information on the effects of key plant traits and phylogenetic relatedness on seed germination is limited at large regional scales that vary in climate. To test the hypotheses that phylogenetic niche conservatism plays a critical fo…
Other studies	Diversity of resident plant communities could weaken their allelopathic resistance against alien and native invaders	Elton's classic diversity-invasibility hypothesis posits that diversity of resident communities increases resistance against invaders. We tested whether the diversity-invasibility relationsip might be mediated by allelopathic effects of the resident species. In a large germination experiment, we exposed seeds of six alien and six native test species to leachates of one, three, six or twelve speci…
Food industry applications	Effects of ultrasound and blanching pretreatments on mass transfer and qualities of hot-air drying of perilla (Perilla frutescens L.) leaves	The work investigated the influences of blanching (B) and ultrasonic-assisted blanching (UB) as pretreatment on mass transfer, drying kinetics, color, contents of nutrient, and aroma compounds of hot-air-dried perilla leaves. The samples were pretreated at two temperatures (70celcius and 80celcius) and two durations of pretreatment (1 min and 3 min). Principal component analysis and hierarchical …
Pharmacological activity research	The Methanolic Extract of Perilla frutescens Robustly Restricts Ebola Virus Glycoprotein-Mediated Entry	Ebola virus (EBOV), one of the most infectious human viruses and a leading cause of viral hemorrhagic fever, imposes a potential public health threat with several recent outbreaks. Despite the difficulties associated with working with this pathogen in biosafety level-4 containment, a protective vaccine and antiviral therapeutic were recently approved. However, the high mortality rate of EBOV infe…
Genetic improvement research	Genetic Variation of Native Perilla Germplasms Collected from South Korea Using Simple Sequence Repeat (SSR) Markers and Morphological Characteristics	Using morphological characteristics and simple sequence repeat (SSR) markers, we evaluated the morphological variation and genetic diversity of 200 Perilla accessions collected from the five regions of South Korea and another region. In morphological characteristics analysis, particularly leaf color, stem color, degree of pubescence, and leaf size have been found to help distinguish the morpholog…
Pharmacological activity research	Variation in essential oil composition and antimicrobial activity among different genotypes of Perilla frutescens var. crispa	Perilla frutescens var. crispa (Pfc), a herb belonging to the mint family (Lamiaceae), has been used for medicinal and aromatic purposes. In the present study, we analyzed the variation in the chemical composition of essential oils (EOs) obtained from five different genotypes of Pfc collected from different regions.Based on principal component analysis (PCA) and hierarchical cluster analysis (HCA…
Chemical composition research	[Contents determination of eight phenolic compounds in Perilla frutescens leaves of different cultivation years and harvesting periods].	A method was established for content determination of two kinds of phenolic acids, including rosmarinic acid)(RA) and caffeic acid(CA), and six kinds of flavonoids including scutellarein-7-O-diglucuronide(SDG), luteolin-7-O-diglucuronide(LDG), apigenin-7-O-diglucuronide(ADG), scutellarin-7-O-glucuronide(SG), luteolin-7-O-glucuronide(LG), and apigenin-7-O-glucuronide(AG) in Perilla frutescens leav…
Pharmacological activity research	Pro-Angiogenic Effects of Essential Oil from Perilla frutescens and Its Main Component (Perillaldehyde) on Zebrafish Embryos and Human Umbilical Vein Endothelial Cells	Purpose: Perilla frutescens (L.) Britt., a traditional edible-medicinal herb in China, has been used to treat cardiovascular and cerebrovascular (cardio-cerebrovascular) diseases for thousands of years. However, knowledge of the mechanisms underlying the effects of essential oil from P. frutescens (EOPF) in the treatment of cardio-cerebrovascular diseases is lacking. The promotion of angiogenesis…
Other studies	Development and validation of a green and sustainable procedure for the preparation of Perilla frutescens extracts	A procedure combining supercritical CO2 and ultrasound-assisted (USC-CO2) extraction was developed to obtain rosmarinic acid (RA)-rich extracts from Perilla frutescens. Based on extraction yields and efficiencies, USC-CO2 was considered the best extraction method among the methods studied for obtaining RA from P. frutescens. The constant extraction rate period and the falling extraction rate peri…
Food industry applications	Evaluation of the Effect of Essential Oil Addition on the Quality Parameters and Predicted Shelf Life of Potato Yogurt	Potato, the third most important food crop worldwide, is rich in nutrients but low in protein. In contrast, milk is rich in protein. Yogurt produced through the cofermentation of potatoes and milk is a highly nutritious food. The quality and shelf life of yogurt are important topics in the dairy industry. The objective of this study was to explore the effect of the addition of essential oil (EO) …
Genetic improvement research	Cloning of the cytochrome P450 enzyme from Perilla frutescens involved in nothoapiole biosynthesis	Phenylpropanoid volatile components are found in various plants and are useful in medicines, health foods, and fragrances. While the pharmacological actions and toxicities of these compounds have been investigated, there are few reports of the cloning of genes that encode biosynthetic enzymes involved in substituent formation at diverse positions and numbers. Previously, using the expressed seque…
Pharmacological activity research	9-Hydroxy-isoegomaketone inhibits LPS-induced NO and inflammatory cytokine production in RAW264.7 cells	Isoegomaketone (IK) is a known component of Perilla frutescens that reportedly exhibits anti-inflammatory, anti-cancer and anti-allergic properties. A novel compound known as 9-HIK has been isolated from the extract of a radiation mutant P. frutescens var. crispa using supercritical carbon dioxide. In the present study, 9-HIK induced heme oxygenase-1 (HO-1) mRNA expression in RAW264.7 cells, with…
Other studies	Insights into the major phenolic acids in Perilla frutescens obtained by a sustainable procedure	This research was performed to evaluate the efficiency of ultrasound in obtaining the total extract, caffeic acid and rosmarinic acid from Perilla frutescens using supercritical CO2 (USCCO2) extraction. Compared with traditional heat-reflux, ultrasonic-assisted and SCCO2 extractions, the USCCO2 technique decreased the extraction duration (1.12-1.92 times) and the consumption of solvent (1.90-285.…
Genetic improvement research	Interspecific Variation in the Unsaturation Level of Seed Oils Were Associated With the Expression Pattern Shifts of Duplicated Desaturase Genes and the Potential Role of Other Regulatory Genes	Seed oils are of great economic importance both for human consumption and industrial applications. The nutritional quality and industrial value of seed oils are mostly determined by their fatty acid profiles, especially the relative proportions of unsaturated fatty acids. Tree peony seed oils have recently been recognized as novel edible oils enriched in alpha-linolenic acid (ALA). However, conge…
Pharmacological activity research	Ding Chuan Tang Attenuates Airway Inflammation and Eosinophil Infiltration in Ovalbumin-Sensitized Asthmatic Mice	Asthma is a T helper 2 (Th2) cell-associated chronic inflammatory diseases characterized with airway obstruction, increased mucus production, and eosinophil infiltration. Conventional medications for asthma treatment cannot fully control the symptoms, and potential side effects are also the concerns. Thus, complement or alternative medicine (CAM) became a new option for asthma management. Ding Ch…
Chemical composition research	Chemical profiles of heated perilla meal extracts and their antioxidant activities	Chemical profiles of aqueous or ethanolic extracts of 140, 170 and 200 degrees C-heated perilla meal were identified by GC-MS, and antioxidant properties of the extracts were observed via in vitro assays and in bulk oil or oil-in-water (O/W) emulsion. A total of 22 and 27 chemicals were found in aqueous and ethanolic extracts from non-heated samples, respectively. As the heating temperature incre…
Chemical composition research	Presence of Cholesterol in Non-Animal Organisms: Identification and Quantification of Cholesterol in Crude Seed Oil from Perilla frutescens and Dehydrated Pyropia tenera	Studies have reported that cholesterol, a molecule found mainly in animals, is also present in some plants and algae. This study aimed to determine whether cholesterol exists in three dehydrated algae species, namely, Pyropia tenera, Saccharina japonica, and Undaria pinnatifida, and in one plant species, namely, Perilla frutescens (four perilla seed oil samples were analyzed). These species were …
Other studies	High Variability in Pre-Oviposition Time Independent of Diet Available at Eclosion: A key Reproductive Trait in the Ladybird Beetle Harmonia axyridis (Coleoptera: Coccinellidae) in Its Native Range	Simple SummaryInsect predators need high-quality food to reach sexual maturity and reproduce. Nonetheless, just emerged adults may face starvation when prey are missing, notably in agroecosystems. This study conducted in laboratory conditions explores whether the type of diet (flower food, prey food or no food) available just after adult eclosion is of critical importance for the future fecundity…
Pharmacological activity research	Sedative effects of inhaled Perilla frutescens essential oils on mice	Perilla frutescens is an ingredient for cooking and for Japanese traditional medicine formulations. Essential oils extracted from P. frutescens are classified according to their composition, which are genetically regulated. Here, we extracted five types of essential oil from P. frutescens and studied their sedative activities. We grew P. frutescens strains that give oils of type PK, PA, PP, EK, a…
Chemical composition research	Enhanced Selectivity of Ultraviolet-Visible Absorption Spectroscopy with Trilinear Decomposition on Spectral pH Measurements for the Interference-Free Determination of Rutin and Isorhamnetin in Chinese Herbal Medicine	Ultraviolet-visible absorption spectrometry is used for the determination of many inorganic, organic, and biological species. However, poor selectivity limits its applications for quantitative analysis in complex mixtures. In this work, its mathematical selectivity was explored using trilinear decomposition on spectral-pH measurements for the selective determination of two flavonoids in three Chi…
Chemical composition research	Simultaneous Distillation Extraction (SDE) and Headspace Solid-Phase Microextraction (HS-SPME) for the Determination of Volatile Organic Compounds (VOCs) by Gas Chromatography - Mass Spectrometry (GC-MS) in Perilla Frutescens Foliage from South Korea	In the recent past, meat consumption has increased around the world, which resulted in high consumer demand for fresh perilla leaves. The present study aimed at comparison of the volatile organic compounds (VOCs) among three varieties of Perilla frutescens leaves from South Korea via simultaneous distillation extraction (SDE) and headspace solid phase microextraction (HS-SPME). A total of 138 VOC…
Other studies	Species Composition, Abundance, and Seasonal Dynamics of Perilla Seed Bugs (Heteroptera: Lygaeidae) in Weeds and Perilla Fields in Korea	Perilla seed bugs (Nysius sp.) are considered to be the emerging pests causing nutritional and yield losses in perilla and cereal crops. A survey of perilla seed bugs on weeds and perilla crops was conducted over the course of 2 yr in Korea to determine the species composition, abundance, and seasonal dynamics of perilla seed bugs. Three species of Heteroptera (Nysius plebeius, Nysius hidakai, an…
Other studies	Gwakhyangjeonggi-san for irritable bowel syndrome A protocol for systematic review and meta-analysis	Background: Irritable bowel syndrome (IBS) is a chronic functional bowel disorder characterized by abdominal pain or discomfort, stool irregularities, and bloating. Owing to its atypical symptoms and various mechanisms, there is no standard treatment for IBS. Gwakhyangjeonggi-san (GJS), a traditional Korean herbal medicine, has been used to treat lower intestinal abnormalities in Asia. We will sy…
Other studies	[Clinical effects of intermittent oro-esophageal tube feeding combined with Xuanqiaoliyan decotion in stroke patients with dysphagia].	OBJECTIVE: To investigate the clinical effects of intermittent oro-esophageal tube feeding (IOE) combined with Xuanqiaoliyan decotion in stroke patients with dysphagia.METHODS: A prospective study was conducted. Stroke patients with dysphagia admitted to Yidu Central Hospital Affiliated Hospital of Weifang Medical University from January 2018 to December 2019 were enrolled. According to the simpl…
Chemical composition research	[Comparative analysis of chemical compositions of fruits of Perilla frutescens var. arguta and P. frutescens var. frutescens by pre-column derivatization with GC-MS].	The present study compared the appearance and chemical composition of fruits of Perilla frutescens var. arguta(PFA) and P. frutescens var. frutescens(PFF). VHX-6000 3 D depth of field synthesis technology was applied for the appearance observation. The metabolites were qualitatively and quantitatively analyzed by pre-column derivatization combined with gas chromatography-mass spectrometry(GC-MS).…
Pharmacological activity research	Preventive effect of a Kampo medicine, kososan, on recurrent depression in a mouse model of repeated social defeat stress	Depression is deemed a mood disorder characterized by a high rate of relapse. Therefore, overcoming of the recurrent depression is globally expecting. Kososan, a traditional Japanese herbal medicine, has been clinically used for mild depressive mood, and our previous studies have shown some evidence for its antidepressive-like efficacy in experimental animal models of depression. However, it rema…
Genetic improvement research	Analysis of genetic diversity and relationships of Perilla frutescens using novel EST-SSR markers derived from transcriptome between wild-type and mutant Perilla	Background Perilla frutescens (Lamiaceae) is distributed in East Asia and is classified into var. frutescens and crispa. P. frutescens is multipurpose crop for human health because of a variety of secondary metabolites such as phenolic compound and essential oil. However, a lack of genetic information has hindered the development and utilization of Perilla genotypes. Methods and results This stud…
Genetic improvement research	Molecular cloning and characterization of two plastidial Δ12 fatty acid desaturase cDNAs from Perilla frutescens	The plastidial delta-12 fatty acid desaturase (FAD6) plays a key role in linoleic acid (LA) and alpha-linolenic acid (ALA) biosynthesis. Perilla (Perilla frutescens) is an important oilseed crop with the highest ALA level. Here, using RACE PCR, two FAD6 cDNAs were cloned from perilla: the 1726 bp PfFAD6 and the 1881 bp PfFAD6'. PfFAD6 encodes a 443 aa protein, while PfFAD6' is a pseudogene caused…
Other studies	Nysius Plebeius distant (Heteroptera: Lygaeidae; Orsillinae) feeding impacts on seed weight and germination of perilla crop	Nysius species are one of the emerging pests of perilla crop in Korea. Seed weight loss and germination of perilla seeds caused by Nysius plebeius were studied by exposing perilla seeds cv. Deulsaem to six insect infestation levels (0, 5, 10, 15, 20, and 25 individual) for 3 and 5 days in the laboratory. The seed weight loss and germination rate were significantly affected by infestation levels a…
Other studies	The Floating Growing System and New Growing System® to grow leafy vegetables and herbs	New cultural techniques, such as soilless culture systems (SCS), have been developed as a valid alternative to traditional culture systems in soil to improve the yield and raw material quality at harvest and enhance the postharvest shelf life by standardizing the growing system. Among the different SCS, floating growing systems (FGS) are gaining attention for producing leafy vegetables, both head…
Other studies	First Report of Ramularia coleosporii Causing Leaf Spot on Perilla frutescens in Korea
Pharmacological activity research	In vivo and in vitro studies of Banhahoobak-tang tablets using UPLCESI-MS/MS with polarity switching	Banhahoobak-tang is the most prescribed herbal drug in East Asia when individuals experience sudden symptoms such as sore throat or neurological symptoms. The low toxicity and high in-vivo safety of this herbal medicine has made it more attractive to patients, and it has recently been formulated as tablets. In addition, Banhahoobak-tang tablets are registered as health insurance drugs in South Ko…
Genetic improvement research	Morphological Variation in the Accessions of Cultivated var. frutescens of Perilla Crops Collected in South Korea	To better understand the morphological variation in the 189 accessions of cultivated var. frutescens of Perilla crop preserved atthe RDA-Genebank in South Korea, morphological characteristics were investigated using seven traits related to leaf quality. In the principalcomponent analysis (PCA), the first and second principal components accounted for 28.9% and 19.7% of the total variance, respecti…
Chemical composition research	Comparative Analysis of Functional Compounds in Perilla frutescens at Different Stages and Growth Times	The Perilla frutescens var. japonica HARA is widely cultivated in Korea for vegetable leaves and oil seeds. Perilla species have been used for food and medicine and are known to contain many functional compounds. In this study, we investigated the functional compound contents of Perilla during its growth stages to analyze the optimal harvest time and conditions. The contents of the Perilla sprout…
Pharmacological activity research	Enhancement of Immune Activation using an Herbal Preparation (Product name: Cheongmokpye)	An herbal mixture (product name: Cheongmokpye) comprising 20 edible medicinal herbs (including Platycodon grandiflorum, Codonopsis lanceolata, Panax ginseng C. A. Meyer, Morus alba L., Perilla frutescens var. acuta, and Lilium longiflorum Thunb.) was designed to enhance immune responses and protect against respiratory diseases caused by fine dust and air pollution.We aimed to investigate whether …
Chemical composition research	Quality Characteristics of Perilla frutescens Cultivars According to Different Sowing Dates	The present study investigated the quality characteristics of Perilla frutescens Britt. seed compounds according to the cultivar and sowing dates. In the present experiment, five Perilla cultivars, namely ‘Dayu’, ‘Deulsaem’, ‘Deulhyang’, ‘Baekjin’, ‘Sodam’, were planted on three different dates, including May 30, June 20, and July 10. The contents of key compounds and phenols varied depending on …
Pharmacological activity research	Perilla Frutescens Extract Protects against Scopolamine-Induced Memory Deficits in Mice	Perilla frutescens (P. frutescens) is an important herb used for many purposes such as medicinal, aromatic, and functional food in Asian countries and has beneficial effects such as antioxidant activity, anti-inflammation activity, anti-depression activity, and anxiolytic activity. However, there have been no studies on the protective effect of P. frutescens extract (PFE) on amnesia in vivo. The …
Other studies	Feeding behavior and development response of the perilla seed bugs (Nysius sp.) (Heteroptera: Lygaeidae) on multiple crop seeds combinations	The perilla seed bugs, Nysius plebeius Distant and Nysius hidakai Nakatani, are emerging pests of several field crop species including perilla crop in Korea. Here, we investigated the oviposition, nymphal mortality, development, adult emergence, adult longevity, adult weight and female ratio of N. plebeius and N. hidakai on multiple (MC) and double (DC) combinations of five crop seed species: per…
Genetic improvement research	Genetic variation of native Perilla germplasms collected from South Korea using SSR markers and morphological characteristics	Using morphological characteristics and SSR markers, we evaluated the morphological and genetic variation of 200 Perilla accessions collected from the five regions of South Korea and other region. In morphological characteristics analysis, particularly, leaf color, stem color, degree of pubescence, leaf size were found to be useful for distinguishing the characteristics of native Perilla accessio…
Other studies	Incidence of plant-parasitic nematodes in perilla in Korea	To investigate the incidence of plant-parasitic nematodes (PPNs) in perilla fields in Korea, 55 soil samples were collected from open fields and plastic-film house fields and were analyzed during January 2020 to October 2020. Root-lesion nematodes (RLNs), spiral nematodes, root-knot nematodes, and stunt nematodes were detected in perilla fields, and the incidences of RLNs (39%) and spiral nematod…
Other studies	Foraging Activity of Honeybee and Seasonal Composition of Major Honey Plants in Central Area of South Korea	Honey plants are considered a major role in the production of honey and pollen in thebeekeeping industry. In South Korea, most production of honey has largely relied on a limitedflowering plant, black locust(Robinia pseudoacacia). However, the forests of R. pseudoacaciahave been gradually declined in South Korea because the Leaf-yellowing of black locust haswidely spread to most regions since ear…
Genetic improvement research	Morphological Variation of Accessions of Perilla Crop (Perilla frutescens L.) and Related Weedy Types Collected from South Korea	In this study, in order to understand the differentiation process of Perilla crop and related weedy types collected fromSouth Korea, morphological variation between accessions of cultivated var. frutescens and related weedy types of var. frutescens andvar. crispa was investigated by principal component analysis (PCA) using morphological characteristics, especially including seedtraits such as see…
Chemical composition research	Influence of fertilizer and salicylic acid treatments on growth, physiological, and antioxidant characteristics in green and red Perilla frutescens varieties	Perilla is herbaceous plant, functional food, and nutraceutical product with antioxidant properties. The objective of this study was to investigate the growth, reflectance indices, and antioxidant properties ofP. frutescensspecies in response to fertilizer and salicylic acid (SA) applications. Two independent experiments were carried out in an environmentally controlled greenhouse: (1) pots of re…
Pharmacological activity research	Green Synthesis of Silver Nanoparticles Using Plant Extracts and their Effects on Fungi and Mycotoxins
Other studies	The Dyeing Properties and Antibacterial Function of Perilla frutescens var. acuta Extract on Cotton	This study investigated the proper dyeing conditions, fastness and functionality of cotton fabrics dyed with Perilla frutescens var. acuta extract. Repeat dyeing, combination dyeing of persimmon juice and fermentation dyeing were conducted as dyeing conditions. It was confirmed that the ΔE and the K/S value of cotton fabrics dyed with Perilla frutescens var. acuta extracts depending on repeat dye…
Chemical composition research	Effects of Seeding Date on Growth, Yield, and Fatty Acid Content of Perilla Inter-cropped with Sesame in Central Korea	Perilla contains more than 60% of fatty acids. Linolenic acid is effective in preventing heart disease, improving learning ability, treating allergies, and preventing cancer. This study was carried out to improve the cultivation method to aid the stable production of perilla by developing a suitable inter-cropping system with sesame in the central region as well as to report a suitable planting t…
Food industry applications	Anti-inflammatory and Anti-cancer Effects of Agricultural Produce Grown with Organic Germanium-enriched Water	The study was conducted to identify the anti-inflammatory and anti-cancer effects in sprouts of mouse-eyed bean(Rhynchosia nulubilis), ginseng (Panax ginseng), perilla (Perilla frutescens), broccoli (Brassica oleracea var. italica), andlettuce (Lactuca sativa) grown with organic germanium concentrate. Western blot analysis was performed to assess the antiinflammatoryactivity of the extract. All e…
Pharmacological activity research	Anti-cancer Effects of the Mixture of Spirodelae Herba and Perilla Frutescens Extracts on Head and Neck Cancer Cell Line	Spirodelae Herba (SH) and Perilla Frutescens (PF) extracts have been widely used in clinical practice with various disorders for thousands of years. There are some reports regarding the anticancer effects of SH and PF each by each, but their mixture have not been investigated and their mechanisms also have not been clear. The purpose of the present study was to investigate the anticancer mechanis…
Genetic improvement research	Agricultural and Quality Characteristics in Recombinant Inbred Lines (RILs) Population in Perilla (Perilla frutescens)	This study was conducted to obtain basal information for the development of perilla cultivars with improved quality. The F7 population of recombinant inbred lines (RILs) from a cross between the parents of Daesil for seeds and Ipdeulkkae1 for vegetables was used as the material. We evaluated several agricultural characteristics and seed quality. Variations were observed in most of the measurement…
Pharmacological activity research	Effects of Perilla frutescens var. crispa and Atractylodes macrocephala Koidzumi mixture on Osteoblast Differentiation and Osteoclast Formation	The effects of the Perilla frutescens var. crispa and Atractylodes macrocephala Koidzumi mixture on the activities of osteoblast differentiation and the restraint of osteoclast formation were investigated. the Perilla frutescens var. crispa and Atractylodes macrocephala Koidzumi mixture in the human osteoblast “MG-63” cell, was examined in relation to alkaline phosphatase (ALP) activity and aliza…
Food industry applications	Effects of Radiation Mutant Perilla frutescens var. crispa and Atractylodes macrocephala Koidzumi Complex Extract on the Mediators Related to Degenerative Arthritis	The present study aimed to evaluate the effects of radiation mutant Perilla frutescens var. crispa and Atractylodes macrocephala Koidzumi complex extract(Perilla frutescens var. crispa complex extract) on the mediators related to degenerative arthritis in a monosodium iodoacetate-induced rat model of degenerative arthritis. Perilla frutescens var. crispa complex extract was administered orally at…

## Sheet: 22
Primary Research Areas	Article Title	Abstract
Chemical composition research	Biomedical features and therapeutic potential of rosmarinic acid	For decades, the use of secondary metabolites of various herbs has been an attractive strategy in combating human diseases. Rosmarinic acid (RA) is a bioactive phenolic compound commonly found in plants of Lamiaceae and Boraginaceae families. RA is biosynthesized using amino acids tyrosine and phenylalanine via enzyme-catalyzed reactions. However, the chemical synthesis of RA involves an esterifi…
Chemical composition research	Perilla frutescens: A Rich Source of Pharmacological Active Compounds	Perilla frutescens (L.) Britton, an important pharmaceutical and nutraceutical crop, is widely cultivated in East Asian countries. In this review, we present the latest research findings on the phytochemistry and pharmacological activities of P. frutescens. Different databases, including PubMed, Scopus, CNKI, Agricola, Scifinder, Embase, ScienceDirect, DOAJ, and Web of Science, were searched to p…
Pharmacological activity research	Anxiolytic and antidepressive potentials of rosmarinic acid: A review with a focus on antioxidant and anti-inflammatory effects	Depression and anxiety are the most prevalent neuropsychiatric disorders that have emerged as global health concerns. Anxiolytic and antidepressant drugs, such as benzodiazepines, selective serotonin reuptake inhibitors, monoamine oxidase inhibitors, and tricyclics, are the first line used in treating anxiety and depression. Although these drugs lack efficacy and have a delayed response time and …
Food industry applications	Multifunctional colorimetric cellulose acetate membrane incorporated with Perilla frutescens (L.) Britt. anthocyanins and chamomile essential oil	A colorimetric cellulose acetate (CA) membrane incorporated with Perilla frutescens (L.) Britt. anthocyanins (PFA) and chamomile essential oil (CO) is developed via electrospinning technique for food freshness monitoring and shelf-life extending. The moieties of PFA and CO are well-dispersed in fiber matrix by hydrogen bonds and their incorporation increases the fiber size but with no obvious inf…
Food industry applications	Effect of microwave pretreatment of perilla seeds on minor bioactive components content and oxidative stability of oil	This study investigated the effects of different microwave power (380 W, 540 W, 700 W) and time (0-10 min) on the minor bioactive components content and oxidative stability of perilla oil. The results indicated that fatty acids in perilla oil were slightly affected by microwave treatment. The oxidative stability of perilla oil increased with increasing microwave treatment intensity and the oil fr…
Food industry applications	Rosmarinic Acid and Related Dietary Supplements: Potential Applications in the Prevention and Treatment of Cancer	Cancer constitutes a severe threat to human health and quality of life and is one of the most significant causes of morbidity and mortality worldwide. Natural dietary products have drawn substantial attention in cancer treatment and prevention due to their availability and absence of toxicity. Rosmarinic acid (RA) is known for its excellent antioxidant properties and is safe and effective in prev…
Pharmacological activity research	Qingre Huazhuo Jiangsuan Decoction promotes autophagy by inhibiting PI3K/AKT/mTOR signaling pathway to relieve acute gouty arthritis	Ethnopharmacological relevance: Gout belongs to the category of arthralgia syndrome in traditional Chinese medicine. It is believed that gout is caused by stagnation of blood stasis, heat, and turbid toxin. Qingre Huazhuo Jiangsuan Decoction (QHJD) is a traditional Chinese medicine prescription developed from the classic Chinese medicine prescription Simiao powder to clear heat, remove turbidity,…
Pharmacological activity research	Luteolin-7-O-Glucuronide Improves Depression-like and Stress Coping Behaviors in Sleep Deprivation Stress Model by Activation of the BDNF Signaling	Stress exposure is a major risk factor for mental disorders such as depression. Because of the limitations of classical antidepressants such as side effects, low efficacy, and difficulty in long-term use, new natural medicines and bioactive molecules from plants with greater safety and efficacy have recently attracted attention. Luteolin-7-O-glucuronide (L7Gn), a bioactive molecule present in Per…
Chemical composition research	Quantitative Comparison and Chemical Profile Analysis of Different Medicinal Parts of Perilla frutescens (L.) Britt. from Different Varieties and Harvest Periods	Perilla frutescens (L.) Britt. is a plant that has been classified as one of the One Root of Medicine and Food, and it can be used both as medicine and as food. To explore the influence of different varieties and harvest periods on the quality of different medicinal parts of P. frutescens, a comprehensive study on the chemical constituents of P. frutescens based on plant metabolomics was conducte…
Chemical composition research	Volatile Compounds and Total Phenolic Content of Perilla frutescens at Microgreens and Mature Stages	Microgreens are considered products of high biological value because they contain natural and beneficial metabolites and antioxidants in high amounts; also, consumers appreciate them very much for their aromas. In this work, we focused our attention on the volatile organic compounds (VOCs) emitted from whole fresh leaves of two Chinese basil varieties (Perilla frutescens var. frutescens and var. …
Food industry applications	From Function to Metabolome: Metabolomic Analysis Reveals the Effect of Probiotic Fermentation on the Chemical Compositions and Biological Activities of Perilla frutescens Leaves	This study aimed to investigate the impact of probiotic fermentation on the active components and functions of Perilla frutescens leaves (PFL). PFL was fermented for 7 days using six probiotics (Lactobacillus Plantarum SWFU D16, Lactobacillus Plantarum ATCC 8014, Lactobacillus Rhamnosus ATCC 53013, Streptococcus Thermophilus CICC 6038, Lactobacillus Casei ATCC 334, and Lactobacillus Bulgaricus CI…
Pharmacological activity research	Perillaldehyde inhibits bone metastasis and receptor activator of nuclear factor-κB ligand (RANKL) signaling-induced osteoclastogenesis in prostate cancer cell lines	Perillaldehyde (PAH), one of the active ingredients of the traditional Chinese medicine (TCM) plant Perilla frutescens, is widely used and exerts crucial anti-cancer activities. The aim of current study is to illustrate the potential mechanisms of PAH-mediated regulation of bone metastasis and osteoclastogenesis in prostate cancer (PCa) cell lines. Effects of PAH on proliferation, invasion and mi…
Pharmacological activity research	Recent Advances in Anticancer Activity of Novel Plant Extracts and Compounds from Curcuma longa in Hepatocellular Carcinoma.	PURPOSE: Among all forms of cancers, hepatocellular carcinoma (HCC) is the fifth most common cancer worldwide. There are several treatment options for HCC ranging from loco-regional therapy to surgical treatment. Yet, there is high morbidity and mortality. Recent research focus has shifted towards more effective and less toxic cancer treatment options. Curcumin, the active ingredient in the Curcu…
Other studies	Zinc oxide nanoparticles alleviate cadmium stress by modulating plant metabolism and decreasing cadmium accumulation in Perilla frutescents	Cadmium (Cd), one of the most toxic heavy metals, severely represses plant growth and development. Previous studies have demonstrated that engineered nanomaterials can modulate heavy metal toxicity tolerance in plants. However, the mechanisms of zinc oxide nanoparticle (Zn NP)-mediated Cd tolerance in plants remain largely unclear. In this study, Zn NPs were sprayed on the leaves of perilla (Peri…
Pharmacological activity research	Anti-Osteoporosis Effect of Perilla frutescens Leaf Hexane Fraction through Regulating Osteoclast and Osteoblast Differentiation	Osteoporosis is the result of an imbalance in the bone-remodeling process via an increase in osteoclastic activity and a decrease in osteoblastic activity. Our previous studies have shown that Perilla frutescens seed meal has anti-osteoclastogenic activity. However, the role of perilla leaf hexane fraction (PLH) in osteoporosis has not yet been investigated and reported. In this study, we aimed t…
Pharmacological activity research	Perilla Leaf Extract (PLE) Attenuates COPD Airway Inflammation via the TLR4/Syk/PKC/NF-κB Pathway In Vivo and In Vitro	Chronic obstructive pulmonary disease (COPD) is a complex and heterogeneous disease characterized by persistent airflow limitation but still lacking effective treatments. Perilla frutescens (L.) Britt., an important traditional medicinal plant with excellent antioxidant and anti-inflammatory properties, is widely used for the treatment of respiratory disease in China. However, its protective acti…
Chemical composition research	Biological investigations on macro-morphological characteristics, polyphenolic acids, antioxidant activity of Perilla frutescens (L) Britt. grown under open field	Perilla frutescens, perilla is a functional food, spice and medicinal herb and ornamental plant in the family of Lamiaceae. Thus, macro-morphological characteristics, phenolic acids, antioxidants of twelve accessions of P. frutescens grown under open field were studied. High polymorphism was found among the perilla accessions and macroscopic features of perilla genotypes showed variable results. …
Other studies	Exploring the Addition of Herbal Residues on Fermentation Quality, Bacterial Communities, and Ruminal Greenhouse Gas Emissions of Paper Mulberry Silage	This study aimed to investigate the influence of herbal residues on the fermentation quality and ruminal fermentation of paper mulberry silage. Clove, mint, and purple perilla residues were used as additives. Silage treatments were designed as control (no additives), 5% of clove, 5% of mint, and 5% of purple perilla. After 21 and 75 days of fermentation, the fermentation characteristics, bacteria…
Pharmacological activity research	A comprehensive review of the botany, ethnopharmacology, phytochemistry, pharmacology, toxicity and quality control of Perillae Fructus	Ethnopharmacological relevance: Perilla frutescens (Linnaeus) Britton, Mem. Torrey Bot. Club 5: 277. 1894., is famous as a worldwide plant with multiple medical parts, including leaves, stems, fruits, etc. Perillae Fructus, the desiccative ripe fruit of P. frutescens, is locally called Zisuzi in Chinese Pharmacopoeia. It is a popularly used herb for relieving cough and asthma, dissipating phlegm …
Chemical composition research	Production of (2S)-sakuranetin from (2S)-naringenin in Escherichia coli by strengthening methylation process and cell resistance	(2S)-Sakuranetin is a 7-O-methylflavonoid that has anticancer, antiviral, and antimicrobial activities. Methyl-ation process is involved in biosynthesizing (2S)-sakuranetin from (2S)-naringenin, in which S-adenosylme-thionine (SAM) serves as the methyl donor. In this study, after methyl donor and substrate inhibition were identified as limiting factors for (2S)-sakuranetin biosynthesis, an effici…
Pharmacological activity research	Advances in the Pharmacological Activities and Effects of Perilla Ketone and Isoegomaketone	As components of a traditional Chinese herbal medicine with many physiological activities, perilla ketone and isoegomaketone isolated from perilla essential oil are important active components of Perilla frutescens. Recent studies have shown that these two compounds have promising antitumor, antifungal, antirheumatoid arthritis, antiobesity, anti-inflammatory, healing-promoting, and other activit…
Pharmacological activity research	The Essential Oil Derived from Perilla frutescens (L.) Britt. Attenuates Imiquimod-Induced Psoriasis-like Skin Lesions in BALB/c Mice	Psoriasis is reported to be a common chronic immune-mediated skin disease characterized by abnormal keratinocytes and cell proliferation. Perilla leaves are rich in essential oils, fatty acids, and flavonoids, which are recognized for their antioxidant and anti-inflammatory effects. In this study, the alleviating effect of essential oil (PO) extracted from Perilla frutescens stems and leaves on i…
Food industry applications	The Inhibitory Effect of Chitosan Based Films, Incorporated with Essential Oil of Perilla frutescens Leaves, against Botrytis cinerea during the Storage of Strawberries	Reduction in food waste, as well as non-invasive methods for extending the shelf-life of perishable fruits, are important global challenges. To achieve these objectives, in this paper, the use of natural compounds, chitosan films (CS) incorporated with essential oils from leaves, for postharvest fungal protection of strawberries is proposed. In the present study, the CS films incorporated with th…
Chemical composition research	A modified microwave hydrodistillation and simultaneous extraction in a rotating state to obtain essential oil, rosmarinic acid, and polysaccharides with sucrose stearate as an additive from Perilla frutescens	An improved approach was developed to obtain essential oil, rosmarinic acid, and polysaccharides with sucrose stearate as a green additive from Perilla frutescens (L.) Britt. Leaves using microwave-induced hydrodistillation and simultaneous extraction (MHDE). In this process, we realize the rotation of the material through a rotary motor so that the material is uniformly irradiated by microwaves.…
Pharmacological activity research	Perilla seed oil in combination with nobiletin-rich ponkan powder enhances cognitive function in healthy elderly Japanese individuals: a possible supplement for brain health in the elderly	Perilla (Perilla frutescens) seed oil (PO), rich in alpha-linolenic acid (ALA), can improve cognitive function in healthy elderly Japanese people. Here, supplements containing either PO alone or PO with nobiletin-rich air-dried immature ponkan powder were examined for their effects on cognitive function in 49 healthy elderly Japanese individuals. Patients were enrolled in a 12-month randomized, d…
Chemical composition research	Structural characterization and antitumor activity of a polysaccharide extracted from Perilla frutescens var. frutescens	Perilla frutescens var. frutescens is an economically important crop-a widely used herb that has been cultivated in China for over 2000 years. A novel polysaccharide (PFP) was extracted from P. frutescens var. frutescens and purified by the Sevag method and Sephadex G-200 gel chromatography. Its structural characteristics and antitumor activity were investigated. Total sugar, uronic acid, and pro…
Chemical composition research	Metabolism of phenolics in coffee and plant-based foods by canonical pathways: an assessment of the role of fatty acid β-oxidation to generate biologically-active and -inactive intermediates	omega-Phenyl-alkenoic acids are abundant in coffee, fruits, and vegetables. Along with omega-phenyl-alkanoic acids, they are produced from numerous dietary (poly)phenols and aromatic amino acids in vivo. This review addresses how phenyl-ring substitution and flux modulates their gut microbiota and endogenous beta-oxidation. 3',5'-Dihydroxy-derivatives (from alkyl-resorcinols, flavanols, proanthoc…
Other studies	Development of Plant Protein Derived Tri Angular Shaped Nano Zinc Oxide Particles with Inherent Antibacterial and Neurotoxicity Properties	The synthesis of nanometer-sized metallic nanoparticles utilizing bio-sources is one of the most cost-effective and ecologically friendly approaches. Nano-zinc oxide particles (N-ZnO Ps) were made using a simple green synthesis method using an aqueous zinc nitrate salt and Perilla frutescens crude protein as a protecting and reducing agent in the current work. UV-visible (UV-vis) spectrophotometr…
Genetic improvement research	Integrated metabolomic and transcriptomic analyses reveal molecular response of anthocyanins biosynthesis in perilla to light intensity	The perilla anthocyanins have important medicinal and ornamental value, and their contents are significantly affected by light intensity. In view of their molecular mechanisms were not well understood, we integrated the metabolomic and transcriptomic analyses of the light-sensitive perilla variety under different light intensity. The perilla leave color were obviously affected under different tre…
Other studies	Comparative physiological and soil microbial community structural analysis revealed that selenium alleviates cadmium stress in Perilla frutescens	Cadmium (Cd) toxicity not only affects plant growth and development, but also affects human health through the food chain. Several studies have demonstrated that Selenium (Se) alleviates Cd stress in plants; however, whether and how Se-alleviated Cd stress by regulating the structure of soil microbial community remain largely unclear. Here, we investigated the alleviating effects of exogenous app…
Other studies	Effect of temperature, light and storage on seed germination of Salvia plebeia R.Br., Leonurus japonicus Houtt., Mosla scabra (Thunb.) C.Y.Wu & H. W.Li and Perilla frutescens (L.) Britton	Understanding seed storage and germination ecophysiology is important for cultivation and for ex situ conser-vation of economically important species. Here we investigated the germination of four economically important plant species from the subtropical area of southeast China in relation to different environmental parameters. The seeds were subjected to different alternating temperatures (5/10 d…
Food industry applications	Enhancement of Oxidative Stability of Perilla Seed Oil by Blending It with Other Vegetable Oils	Perilla seed oil is mainly composed of omega-3 fatty acid (alpha-linolenic acid, ALA). Despite being nutritionally favorable and rich in unsaturated fatty acids, its low oxidative stability limits its application in food. Thus, the present study aimed to formulate a stable oil blend using perilla seed oil with selected vegetable oil of higher stability characteristics and balance the ratio of the…
Chemical composition research	Metabolomic profiling of developing perilla leaves reveals the best harvest time	Ultra-performance liquid chromatography-tandem mass spectrometry (UPLC-MS) and gas chromatography-mass spectrometry (GC-MS) were applied to analyze metabolites in perilla leaves (PLs) during its developmental process. In total, 118 metabolites were identified, including volatile and non-volatile compounds, such as terpenoids, sugars, amino acids, organic acids, fatty acids, phenolic acids, flavon…
Other studies	Organomineral fertilizer application enhances Perilla frutescens nutritional quality and rhizosphere microbial community stability in karst mountain soils	IntroductionApplications of organomineral fertilizer (OMF) are important measures for developing organic agriculture in karst mountain areas. However, the influence of OMF on the structure and function of soil microbial diversity and their relationship with crop yield and quality are still unclear. MethodsBased on soil science, crop science, and high-throughput sequencing methods, we investigated…
Food industry applications	Effects of Multi-Strain Probiotics and Perilla frutescens Seed Extract Supplementation Alone or Combined on Growth Performance, Antioxidant Indices, and Intestinal Health of Weaned Piglets	Simple Summary Weaning piglets face stressors from changes in feed and environment, which affects their growth. To resolve this problem, we explored the separate effects of multi-strain probiotics and Perilla frutescens seed extract and their combined effect on weaning piglets. We found multi-strain probiotics or Perilla frutescens seed extract both improved the gain to feed ratio and antioxidant…
Pharmacological activity research	Chemical composition and biological activities of essential oils from six lamiaceae folk medicinal plants	Essential oils have attracted wide attention in recent years due to their extensive applications in natural functional ingredients, pharmaceutical preparations, biomedical products, and the cosmetics industry. In this study, the chemical compositions and biological activities of essential oils extracted from six Lamiaceae herbs, including Pogostemon cablin (Blanco) Benth. (PCEO), Perilla frutesce…
Pharmacological activity research	Perilla frutescens seed oil combined with Anredera cordifolia leaf powder attenuates age-related cognitive decline by reducing serum triglyceride and glucose levels in healthy elderly Japanese individuals: a possible supplement for brain health	We have shown that Anredera cordifolia extract improves learning and memory in a senescence-accelerated mouse model, and that alpha-linolenic acid (ALA)-rich Perilla frutescens seed oil (PO) improves brain function in healthy Japanese adults and elderly individuals. Herein, we present a 12-month, randomised, double-blind, parallel-armed intervention trial examining the effects of PO supplementati…
Chemical composition research	Perilla pomace obtained from four different varieties have different levels and types of polyphenols and anti-allergic activity	Perilla frutescens (L.) Britton var. frutescens (egoma in Japan) is a traditional oilseed that has several varieties with different photoperiod responses. Although egoma pomace, industrial waste produced during oil extraction, is a rich source of macro- and micro-nutrients such as protein, fiber, minerals, and polyphenols, it has not yet been used for purposes other than livestock feeding. To fin…
Pharmacological activity research	Perilla frutescens Leaf Extract Attenuates Vascular Dementia-Associated Memory Deficits, Neuronal Damages, and Microglial Activation	Vascular dementia (VaD) is characterized by a time-dependent memory deficit and essentially combined with evidence of neuroinflammation. Thus, polyphenol-rich natural plants, which possess anti-inflammatory properties, have received much scientific attention. This study investigated whether Perilla frutescens leaf extract (PFL) exerts therapeutic efficacy against VaD. Sprague Dawley rats were div…
Pharmacological activity research	Perillartine protects against metabolic associated fatty liver in high-fat diet-induced obese mice	Metabolic associated fatty liver disease is the main cause of chronic liver disease in the world, but there is still no effective treatment. In the search for drugs to treat liver steatosis, we screened 303 natural products using HepG2 cells and discovered that perillartine derived from Perilla frutescens (L.) improved fat deposition as well as glucose homeostasis in hepatocytes. In vitro, perill…
Genetic improvement research	Effect of Overexpression of γ-Tocopherol Methyltransferase on α-Tocopherol and Fatty Acid Accumulation and Tolerance to Salt Stress during Seed Germination in Brassica napus L.	Rapeseed (Brassica napus L.) is an important oil crop and a major source of tocopherols, also known as vitamin E, in human nutrition. Enhancing the quality and composition of fatty acids (FAs) and tocopherols in seeds has long been a target for rapeseed breeding. The gene gamma-Tocopherol methyltransferase (gamma-TMT) encodes an enzyme catalysing the conversion of gamma-tocopherol to alpha-tocoph…
Chemical composition research	Identification of herbal teas and their compounds eliciting antiviral activity against SARS-CoV-2 in vitro	Background The SARS-CoV-2/COVID-19 pandemic has inflicted medical and socioeconomic havoc, and despite the current availability of vaccines and broad implementation of vaccination programs, more easily accessible and cost-effective acute treatment options preventing morbidity and mortality are urgently needed. Herbal teas have historically and recurrently been applied as self-medication for proph…
Other studies	Metabolites and chemometric study of Perilla (Perilla frutescens) from different varieties and geographical origins	Perilla (Perilla frutescens, PF) is an annual labiaceae herb that can be used as vegetable, seasoner, and herb, which mainly includes red PF (P. frutescens var. crispa) and green PF (P. frutescens var. frutescens). Red and green Perilla is mainly used for medicine and food, respectively. In order to explore the differences between these two Perilla cultivars and the effects of origin on them, we …
Other studies	Network pharmacology and traditional medicine: Setting the new standards by combining In silico and experimental work
Chemical composition research	Comprehensive Comparison of Two Color Varieties of Perillae Folium by GC-MS-Based Metabolomic Approach	Perillae Folium (PF), the leaf of Perilla frutescens (L.) Britt, is extensively used as culinary vegetable in many countries. It can be divided into two major varietal forms based on leaf color variation, including purple PF (Perilla frutescens var. arguta) and green PF (P. frutescens var. frutescens). The aroma of purple and green PF is discrepant. To figure out the divergence of chemical compos…
Chemical composition research	Comparison of three extraction methods for anthocyanins from perilla frutescens leaves	The effects of three extraction methods on the yields, physicochemical properties, stabilities and antioxidant activities of anthocyanins from perilla frutescens (L.) Britt. were investigated and compared. Three extraction methods were applied to extract perilla leaves anthocyanins (PLAs), which include ultrasonic-assisted water extraction (UWE), ultrasonic-assisted ethanol extraction (UEE) and u…
Genetic improvement research	Genetic variation of seed oil characteristics in native Korean germplasm of Perilla crop (Perilla frutescens L.) using SSR markers	Background In order to maximize the use of valuable native Perilla germplasm in South Korea, knowledge of the Perilla seed oil content and genetic variation among native Perilla germplasm resources is very important for the conservation and development of new Perilla seed oil varieties using the native Perilla germplasm accessions preserved from the Rural Development Administration Genebank (RDA-…
Other studies	Residual characteristics and safety assessment of the insecticides spiromesifen and chromafenozide in lettuce and perilla	This study was performed to investigate the residual characteristics, safety assessment, and pre-harvest interval (PHI) of spiromesifen and chromafenozide in lettuce (Latuca sativa L.) and perilla (Perilla frutescens (L.) Britton) leaves. Samples were harvested periodically, extracted using QuEChERS method, and analyzed by LC-MS/MS. Average recoveries of spiromesifen and its metabolite BSN2060-en…
Genetic improvement research	Genome-wide characterization of PEBP gene family in Perilla frutescens and PfFT1 promotes flowering time in Arabidopsis thaliana	Phosphatidylethanolamine-binding proteins (PEBP) family plays important roles in regulating plant flowering time and morphogenesis. However, geneme-wide identification and functional analysis of PEBP genes in the rigorous short-day plant Perilla frutescens (PfPEBP) have not been studied. In this study, 10 PfPEBP were identified and divided into three subfamilies based on their phylogenetic relati…
Other studies	Estimation of air pollution tolerance and anticipated performance index of roadside plants along the national highway in a tropical urban city	One of the most serious environmental issues is air pollution. Unlike other environmental concerns, this form of pollution is extremely challenging to regulate. The greenery of roadside trees plays a significant role in air purification and pollutant absorption, therefore helping to mitigate environmental pollution. Several plants can absorb and store toxins in their leaves from the atmosphere. G…
Genetic improvement research	Utilization of Novel Perilla SSR Markers to Assess the Genetic Diversity of Native Perilla Germplasm Accessions Collected from South Korea	The Perilla crop is highly regarded in South Korea, both as a health food and traditional food. However, there is still a lack of Perilla SSR primer sets (PSPSs) for studying genetic variation among accessions of cultivated and weedy types of Perilla crop (CWTPC) from South Korea. In this study, 30 PSPSs were newly developed based on transcriptome contigs in P. frutescens, and 17 of these PSPSs w…
Pharmacological activity research	The effect of a traditional Chinese quadri-combination therapy and its component quercetin on recurrent spontaneous abortion: A clinical trial, network pharmacology and experiments-based study	Objective: To explore the effect and mechanisms of a traditional Chinese quadri-combination therapy [Bushen, Yiqi, Lixue and Yangtai (BYLY)] in treating recurrent spontaneous abortion (RSA). Methods: A clinical trial was conducted to study the effect of BYLY on RSA. Pharmacological network analysis and UPLC-Q/TOF-mass spectrometry (MS) were applied to investigate the key active component in BYLY …
Chemical composition research	Two Pairs of 7,7′-Cyclolignan Enantiomers with Anti-Inflammatory Activities from Perilla frutescens	Perilla frutescens (L.) Britt. (Labiatae), a medicinal plant, has been widely used for the therapy of multiple diseases since about 1800 years ago. It has been demonstrated that the extracts of P. frutescens exert significant anti-inflammatory effects. In this research, two pairs of 7,7 '-cyclolignan enantiomers, possessing a cyclobutane moiety, (+)/(-)-perfrancin [(+)/(-)-1] and (+)/(-)-magnosal…
Pharmacological activity research	Network pharmacology study to reveal active compounds of Qinggan Yin formula against pulmonary inflammation by inhibiting MAPK activation	Ethnopharmacological relevance: Pneumonia is common and frequently-occurred disease caused by pathogens which predisposes to lung parenchymal inflammation leading pulmonary dysfunction. To prevent and alleviate the symptoms of pneumonia, Qinggan Yin formula (QGY) was composed based on clinical experience and four classical traditional Chinese medicine prescriptions which frequently applied to tre…
Pharmacological activity research	Perilla Fruit Water Extract Attenuates Inflammatory Responses and Alleviates Neutrophil Recruitment via MAPK/JNK-AP-1/c-Fos Signaling Pathway in ARDS Animal Model	Airway respiratory distress syndrome (ARDS) is usually caused by a severe pulmonary infection. However, there is currently no effective treatment for ARDS. Traditional Chinese medicine (TCM) has been shown to effectively treat inflammatory lung diseases, but a clear mechanism of action of TCM is not available. Perilla fruit water extract (PFWE) has been used to treat cough, excessive mucus produc…
Other studies	Modulatory Effects of Huoxiang Zhengqi Oral Liquid on Gut Microbiome Homeostasis Based on Healthy Adults and Antibiotic-Induced Gut Microbial Dysbiosis Mice Model	Traditional herbal medicine (THM) is used worldwide for its safety and effectiveness against various diseases. Huoxiang Zhengqi (HXZQ) is an extensively used Chinese THM formula targeting gastrointestinal disordered gastroenteritis via regulating the intestinal microbiome/immuno-microenvironment. However, the specific mechanisms remain largely unexplored, besides as a lifestyle drug, its safety o…
Pharmacological activity research	Effects of Perilla frutescens var. acuta in amyloid β toxicity and Alzheimer's disease-like pathology in 5XFAD mice	Although accumulation of amyloid beta (A beta) plaque is a major hallmark of Alzheimer's disease (AD), various pathologies have been suggested therapeutic targets. Therefore, therapies-targeting multiple pathologies would be required for effective managements of AD. Accordingly, natural products, which has multiple active ingredients, have been receiving a lot of attention. In this study, we test…
Chemical composition research	Microwave-ultrasonic technique development coupled with natural deep eutectic solvents in anthocyanin extraction from perilla leaves (Perilla frutescens var. Acuta)	BackgroundAs potent antioxidants, anthocyanins can protect the body from free radicals. However, the traditional solvent extraction method has the disadvantages of requiring a high extraction temperature and long extraction time, so it is necessary to develop an efficient extraction method for anthocyanins. ResultsIn this study, the technique of natural deep eutectic solvents (DESs) was applied t…
Chemical composition research	Profiling of Redox-Active Lipophilic Constituents in Leaf Mustard (Brassica juncea (L.) Czern.) Cultivars Using LC-MS and GC-MS	Leaf mustard is an important commercial and culinary vegetable. However, only limited information is available on the content and composition of the nutritionally important lipophilic constituents in these leaves. This research presents information on the contents and composition of carotenoids, tocols, phytosterols, and fatty acids in four cultivars of leaf mustard. The carotenoids and tocols we…
Food industry applications	Perilla frutescens essential oil as a potential fumigant against quality deterioration of post-harvested rice caused by Aspergillus flavus	Strategies to prevent the growth of mycotoxin-producing fungi in agricultural products need to be identified. In this study, the antifungal efficacy of Perilla frutescens essential oil (PEO) as a fumigant against Aspergillus flavus (A. flavus) in stored rice seeds was investigated. PEO affected the permeability and integrity of the A. flavus cell membrane, as evidenced by the decreased cell viabi…
Genetic improvement research	Genome-wide analysis of DGAT gene family in Perilla frutescens and functional characterization of PfDGAT2-2 and PfDGAT3-1 in Arabidopsis	Diacylglycerol acyltransferase (DGAT) is the rate-limiting enzyme that catalyzes the final step in triacylglycerol biosynthesis, however, members of DGAT gene family of Perilla frutescens has not yet been identified and characterized. In this study, a total of 20 PfDGAT genes were identified from the genome of Perilla frutescens and were divided into four groups (PfDGAT1, PfDGAT2, PfDGAT3, PfWS/D…
Genetic improvement research	Advances in Understanding the Genetic Basis of Fatty Acids Biosynthesis in Perilla: An Update	Perilla, also termed as purple mint, Chinese basil, or Perilla mint, is a flavoring herb widely used in East Asia. Both crude oil and essential oil are employed for consumption as well as industrial purposes. Fatty acids (FAs) biosynthesis and oil body assemblies in Perilla have been extensively investigated over the last three decades. Recent advances have been made in order to reveal the enzyme…
Chemical composition research	Chitosan Oligosaccharide Lactate Increases Productivity and Quality of Baby Leaf Red Perilla	Perilla (Perilla frutescens) belongs to the Lamiaceae family, is used as a spicy culinary herb leafy vegetable as well as medicinal and ornamental plant. However, little is known about protocols for baby leaf perilla production. Native chitosan is a well-known biostimulant used in crop plant production. Nevertheless, the influence of water-soluble chitosan oligosaccharide lactate (ChOL) on plant …
Genetic improvement research	Duplex loop-mediated isothermal amplification assay for peanut (Arachis hypogaea) and almond (Prunus dulcis) detection of allergen coding genes	Peanut and almond are produced and consumed in large quantities worldwide. However, they are known to induce allergies, so their consumption requires the relevant attention for sensitive populations. There is thus a requirement for a test method that can effectively detect peanut and almond in preparation. In the current study, an approach that can simultaneously detect peanut and almond through …
Food industry applications	Preparation and characterization of Perilla essential oil composite microcapsule based on the complex coacervation and interface polymerization	In this paper, we prepared a novel double-layer Perilla essential oil composite membrane microcapsule (PEOCM) by the composite methods of complex coacervation and interface polymerization. The particle size distribution, morphology, pressure resistance, thermal stability, and elemental proportions of the microcapsule shell of the obtained microcapsules were characterized by laser particle size an…
Genetic improvement research	Jian-Ti-Kang-Yi decoction alleviates poly(I:C)-induced pneumonia by inhibiting inflammatory response, reducing oxidative stress, and modulating host metabolism	Jian-Ti-Kang-Yi decoction (JTKY) is widely used in the treatment of COVID-19. However, the protective mechanisms of JTKY against pneumonia remain unknown. In this study, polyinosinic-polycytidylic acid (poly(I:C)), a mimic of viral dsRNA, was used to induce pneumonia in mice; the therapeutic effects of JTKY on poly(I:C)-induced pneumonia model mice were evaluated. In addition, the anti-inflammato…
Other studies	RETRACTED: Effect of Traditional Chinese Medicine on Allergic Rhinitis in Children under Data Mining (Retracted Article)	The data mining analysis of the medication rule and the curative effect of traditional Chinese medicine in treating allergic rhinitis in children was performed by using the association rule Apriori algorithm. The model of interest degree was introduced to improve the Apriori algorithm, and the performance difference of the algorithm before and after improvement was analyzed. Traditional Chinese m…
Food industry applications	Improvement of Intramuscular Fat in longissimus Muscle of Finishing Thai Crossbred Black Pigs by Perilla Cake Supplementation in a Low-Lysine Diet	This study was conducted to find out the effects of perilla cake (PC) supplementation in a low-lysine diet on Thai crossbred finishing pigs' productivity, carcass and meat quality, and fatty acid composition. For six weeks, a total of 21 barrows of finishing pigs were fed with three dietary treatments (T1: basal diet, T2: 2.5 percent PC supplementation in a low-lysine diet, and T3: 4.5 percent PC…
Food industry applications	Effects of Dietary Addition of Perilla frutescens Seeds on the Content of Polyunsaturated Fatty Acids in Egg Yolk of Gallus domesticus	To study the effect of Perilla frutescens (Perilla) seeds on the polyunsaturated fatty acid in egg yolk. Three groups, each of 40 healthy Gallus domesticuss 26 weeks old, were fed 6, 10 and 15% of perilla seeds in addition to daily basic ration.. The control group (CK) of 40 birds was fed basic daily ration. The polyunsaturated fatty acid (PUFA) content and the ratio of n-6/n-3 PUFA in yolk were …
Food industry applications	Evaluation of dietary Perilla frutescens seed on performance and carcass quality in finishing castrated male Songliao black pigs	Objectives: This study was conducted to investigate the effects of dietary supplementation of Perilla frutescens seed (PFS) on growth performance, blood profiles, meat quality and meat nutrient characteristics in finishing castrated male Songliao black pigs.Methods: A total of 80 castrated male Songliao black pigs with an average initial body weight (BW) of 84.1 +/- 2.1 kg were used in a 75 days …
Chemical composition research	Process optimization in the extract of perilla seed oil with plant protein hydrolysate complex enzyme	Perilla seed oil riched in the ??-3 fatty acid especially ??-linolenic acid, is associated with a beneficial role in human health. In the present study, Aqueous Enzymatic Extraction (AEE) of crude oil from Perilla seeds was investigated. The extraction parameters of Perilla seed oil including enzyme type, solid-to-water ratio, pH, temperature, enzyme loading and hydrolysis time were determined by…
Pharmacological activity research	Defining the Potential Targets for Biological Activity of Isoegomaketone Based on Network Pharmacology and Molecular Docking Methods	Isoegomaketone is a water-soluble natural ketone compound that is commonly present in Rabdosia angustifolia and Perilla frutescens. At present, it is known that isoegomaketone has a wide range of pharmacological activity, but there has been no thorough investigation of its potential targets. As a result, we examined the potential targets of isoegomaketone using the network pharmacology approach. …
Other studies	Effects of abscisic acid on growth and selenium uptake in medicinal plant Perilla frutescens	The aim of the present study was to explore the effects of abscisic acid (ABA) on growth and selenium (Se) absorption of the medicinal plant, Perilla frutescens. A pot experiment was conducted to evaluate the effects of different ABA concentrations (0, 1, 5, 10 and 20 mu mol/L) on the physiological characteristics and Se absorption capacity of P. frutescens. Application of 5, 10 and 20 mu mol/L A…
Pharmacological activity research	Sanzi Yangqin Decoction Alleviates Allergic Asthma by Modulating Th1/Th2 Balance: Coupling Network Pharmacology with Biochemical Pharmacology	This study aimed to verify that Sanzi Yangqin Decoction (SYD) can relieve asthma in mice and explore the effect on TH1/Th2 balance. The targets of SYD and asthma were explored from the public database using various methods. The potential targets and signaling pathways were identified by KEGG enrichment analysis from DAVID database. Mice asthma models were established using OVA and aluminum hydrox…
Chemical composition research	Content and distribution of prunasin in Perilla frutescens	Perilla frutescens var. crispa (Lamiaceae) is an annual plant that is the botanical origin of the natural medicine Soyo listed in the Japanese Pharmacopoeia and is also used as a fragrant vegetable. Its characteristic components are essential oils and anthocyanins. Cyanogenic glycosides have also been isolated from perilla, but no reports have clarified which cyanogenic glycosides are abundant or…
Food industry applications	Perilla frutescens seed meal as a fat substitute mitigates heterocyclic amine formation and protein oxidation and improves fatty acid profile of pan-fried chicken patties	Fatty acid profile, protein and fatty acid oxidation and flavor profile of pan-fried chicken patties formulated with various levels of Perilla frutescens seed meal (PSM) as a fat substitute was investigated in this study. The formation of heterocyclic amines (HCAs) in the chicken patties was also evaluated. The results showed that pan-fried patties formulated with 20% PSM (PSM4) had the highest r…
Food industry applications	Urea complexation combined with rapid preparative reversed-phase liquid chromatography to separate α-linolenic acid from perilla seed oil: Purity, yield, and oxidation stability	Perilla seed oil (PSO) is a major source of alpha-linolenic acid (ALA). In order to better separate ALA from PSO and to improve its purity and yield, a purification method for ALA that combines urea complexation (UC) with rapid preparative reversed-phase liquid chromatography (RP-RPLC) has been studied. Within the selected ranges of conditions, four one-factor experiments were found to have signi…
Food industry applications	Protective Effect of Diet-Supplemented and Endogenously Produced Omega-3 Fatty Acids against HFD-Induced Colon Inflammation in Mice	Perilla (Perilla frutescens) oil reduces high-fat-diet-induced colon inflammation by suppressing the NF-kappa B pathway. In the current study, we compared the effect of endogenously produced and externally supplemented omega-3 fatty acids on high-fat-diet-induced colon inflammation. The fat-1 transgenic mice that endogenously synthesize omega-3 fatty acids were backcrossed with C57BL/6J wild-type…
Chemical composition research	Comparative Analysis of Polycyclic Aromatic Hydrocarbons and Halogenated Polycyclic Aromatic Hydrocarbons in Different Parts of Perilla frutescens (L.) Britt.	Perilla frutescens (L.) Britt., a medicinal herb and edible plant, is very popular among East Asian countries. The perilla leaves, stems and seeds can be used as traditional medicines and foods. Polycyclic aromatic hydrocarbons (PAHs) and halogenated PAHs (HPAHs) are organic pollutants that are widely present in the environment, such as in water, air and soil, and are harmful to humans. In this s…
Genetic improvement research	Isolation, identification, and apoptosis activity of the photosensitizer methyl pheophorbide A from Perilla frutescens leaves	Photodynamic therapy (PDT) is a promising cancer treatment with fewer side effects, and it eliminates tumors in target tissues with reactive oxygen species produced by photosensitizers (PS) and light. In this study, we isolated methyl pheophorbide A, which induces photodynamic cell death in the U937 and SK-HEP-1 cells, from perilla leaves. Its potential as a material for the development of a new …
Other studies	First Report of Colletotrichum shisoi Causing Anthracnose of Perilla frutescens in the United States
Pharmacological activity research	Perilla frutescens L. alleviates trimethylamine N-oxide-induced apoptosis in the renal tubule by regulating ASK1-JNK phosphorylation	Trimethylamine N-oxide (TMAO) is associated with overall mortality in patients with chronic kidney disease (CKD). Previous findings suggest that P. frutescens (L.) can alleviate renal injury, but its effects and mechanisms underlying alleviation of TMAO-induced kidney damage remain unclear. In this study, a TMAO injury model, in vivo and in vitro, was established to clarify the effects and mechan…
Food industry applications	Traditional food knowledge of local people and its sustainability in mountains of Uttarakhand State of India.	With homogenisation of various cultural groups due to outside forces and the effect of globalisation, many traditional foods, as developed by various cultural groups, have been lost or on the verge of elimination. In this context, the present study aims to examine and document the traditional food knowledge of local people in Uttarakhand State of India. Interviews and interactions with the local …
Pharmacological activity research	Antiasthmatic Compounds Targeting β2-Adrenergic Receptor from Perilla frutescens Improved Lung Inflammation by Inhibiting the NF- ΚB Signaling Pathway	Asthma is a highly prevalent and heterogeneous chronic respiratory disease and is often treated with inhaled corticosteroids or in combination with a #2-adrenergic receptor (#2-AR) agonist. However, around 5% of asthma remains uncontrolled, and more effective antiasthmatic drugs with known mechanisms are in high demand. Herein, we immobilized #2-AR on the polystyrene amino microsphere surface in …
Pharmacological activity research	Lysine-targeting inhibition of amyloid beta oligomerization by a green perilla-derived metastable chalcone in vitro and in vivo.	Oligomers of amyloid beta (Abeta) represent an early aggregative form that causes neurotoxicity in the pathogenesis of Alzheimer's disease (AD). Thus, preventing Abeta aggregation is important for preventing AD. Despite intensive studies on dietary compounds with anti-aggregation properties, some identified compounds are susceptible to autoxidation and/or hydration upon incubation in water, leavi…
Pharmacological activity research	A Methoxyflavanone from Perilla frutescens Induces Cellular Senescence in A549 Human Lung Adenocarcinoma Cells but Not in Normal Human Bronchial Epithelial Cells	Cellular senescence is an inherent tumor suppressive process, and cancer-targeted senescence induction represents an attractive anti-tumor strategy. Here, we show that a methoxyflavanone derivative (Perilla- derived methoxyflavanone, PDMF) from the Asian medicinal herb, Perilla frutescens, induces cellular senes-cence in A549 human adenocarcinoma cells but not in normal human bronchial epithelial…
Other studies	Acrocalymma guizhouense sp. nov. (Acrocalymmaceae, Dothideomycetes) from soil in China	A new species of Acrocalymma, A. guizhouense, isolated from the rhizosphere soil of Perilla frutescens, is introduced. Morphological characteristics, culture characteristics on PDA, OA, MEA, and phylogenetic analyses based on multi-locus datasets (SSU + LSU + ITS) support the establishment of the new species. Morphologically, A. guizhouense is distinguished from other species of Acrocalymma in ha…
Food industry applications	aDietary supplementation with perillartine ameliorates lipid metabolism disorder induced by a high-fat diet in broiler chickens	Lipid metabolism disorders affect the growth and jeopardize the health of poultry, thus, decreasing economic benefits. Perillartine, a sweetener derived from Perilla frutescens, has excellent potential in regulating lipid metabolism. In this study, we explored the effects of perillartine on lipid metabolism in broiler chickens by establishing a nonalcoholic fatty liver model induced by a high-fat…
Chemical composition research	Effect of UV-B Irradiation on Bioactive Compounds of Red Perilla (Perilla frutescens (L.) Britton) Cultivated in a Plant Factory with Artificial Light	In this study, we investigated the effect of UV-B irradiation 3 days prior to harvest, on the accumulation of rosmarinic acid (RA) and anthocyanin, and the expression of genes related to phenylpropanoid and flavonoid biosynthetic pathways, in red perilla (Perilla frutescens L.). In experiment 1, seedlings at 60 days after sowing (DAS) were subjected to UV-B irradiation at 0 (control), 6, and 10 W…
Food industry applications	Emulgels Containing Perilla frutescens Seed Oil, Moringa oleifera Seed Oil, and Mixed Seed Oil: Microemulsion and Safety Assessment	P. frutescens seed oil and M. oleifera seed oil consist of fatty acids and sterols that are beneficial for skin. Mixing of these oils at 1:1 ratio has shown to increase antioxidant activity of oils. This study aims to formulate emulgels containing microemulsions of P. frutescens seed oil, M. oleifera seed oil, and mixed P. frutescens and M. oleifera seed oils. The chemical constituents of P. frut…
Other studies	Bioaccumulation and Mass Balance Analysis of Veterinary Antibiotics in an Agricultural Environment	Veterinary antibiotics (VAs) released into the environment are a concern because of the possibility for increasing antibiotic-resistance genes. The concentrations of six VAs, chlortetracycline, oxytetracycline, tetracycline, sulfamethazine, sulfamethoxazole, and sulfathiazole, in manure-based compost, soil, and crops were measured using liquid chromatography-tandem mass spectrometry. Mass balance…
Chemical composition research	Growth and Biochemical Responses of Green and Red Perilla Supplementally Subjected to UV-A and Deep-blue LED Lights	This study investigated the effects of UV-A and UV-A-closed visible light (deep-blue [DB]) on the growth and bioactive compound accumulation of green and red perilla. Four-week-old seedlings were cultivated in an environment control room under visible light with red, blue and white LEDs for 4 weeks and then were continuously grown under supplemental UV-A (365 nm and 385 nm) and DB (415 nm and 430…
Genetic improvement research	Supplementary descriptions of seven eriophyoid mite species (Acari: Eriophyoidea) recovered from the Viennese Nalepa collection and comparison with Japanese species	The reason for this study was to compare the morphology of mites from three Japanese samples with topotypes from the Nalepa collection, in order to correctly identify them. With this purpose eriophyoid specimens were recovered from five vials of the Nalepa mite collection in the Natural History Museum of Vienna. We identified seven species and a new combination is established for one of them -Ace…
Chemical composition research	Structure, Biological Activities and Metabolism of Flavonoid Glucuronides	Background: Flavonoid glucuronides are a kind of natural products presenting a flavone linked directly with one or several glucuronides through O-glycoside bond. They had become of inter-est in natural product research in the past decades for their antioxidant, anti-inflammatory, and anti-bacteria activities. In particular, the compound breviscapine has a notable effect on cardio-cerebrovascular …
Pharmacological activity research	Orally delivered perilla (Perilla frutescens) leaf extract effectively inhibits SARS-CoV-2 infection in a Syrian hamster model	On analyzing the results of cell-based assays, we have previously shown that perilla (Perilla frutescens) leaf extract (PLE), a food supplement and orally deliverable traditional Chinese medicine approved by the Taiwan Food and Drug Administration, effectively inhibits SARS-CoV-2 by directly targeting virions. PLE was also found to modulate virus-induced cytokine expression levels. In this study,…
Pharmacological activity research	Preparation of oral nanoparticles of Perillae Fructus oil and prevention application of cold stress in mice	Perillae Fructus oil has an important function in relieving cold stress. However, its application in this aspect has still been restricted because of instability and low bioavailability. In this study, Perillae Fructus oil was extracted through Soxhlet extraction, analyzed through gas chromatography-mass spectrometry (GC-MS), and nanopackaged into a yeast shell for the preparation of nanoparticle…
Pharmacological activity research	Green perilla leaf extract ameliorates long-term oxidative stress induced by a high-fat diet in aging mice	BACKGROUND/OBJECTIVES: Oxidative stress is caused by an imbalance between harmful free radicals and antioxidants. Long-term oxidative stress can lead to an exhausted status of antioxidant defense system triggering development of metabolic syndrome and chronic inflammation. Green perilla (Perilla frutescens) is commonly used in Asian cuisines and traditional medicine in southeast Asia. Green peril…
Other studies	Why do red/purple young leaves suffer less insect herbivory: tests of the warning signal hypothesis and the undermining of insect camouflage hypothesis	Many plants have red/purple young leaves, and it has been proposed that the red/purple colouration reduces herbivory. Possible mechanisms underlying herbivory avoidance by red/purple young leaves were investigated using a generalist grasshopper Atractomorpha lata. To determine whether red/purple leaves reduce herbivory by the grasshopper, choice tests between purple and green perilla leaves were …
Genetic improvement research	[Cloning and functional characterization of a lysophosphatidic acid acyltransferase gene from Perilla frutescens].	Perilla (Perilla frutescens L.) is an important edible-medicinal oil crop, with its seed containing 46%-58% oil. Of perilla seed oil, alpha-linolenic acid (C18:3) accounts for more than 60%. Lysophosphatidic acid acyltransferase (LPAT) is one of the key enzymes responsible for triacylglycerol assembly in plant seeds, controlling the metabolic flow from lysophosphatidic acid to phosphatidic acid. …
Other studies	Shade and Cd Conditions Strongly Impact the Physiological Responses of Purple Perilla	Plant metabolic regulation is an important strategy for dealing with abiotic stress, which can initiate dramatic changes in metabolite profiles. Metabolomic studies have been extensively used to reveal the responses of plants to abiotic stress, but research concerning how shade growth conditions impact the physiological responses of purple Perilla under Cd stress is still rare. Therefore, the res…
Food industry applications	Perilla Fruit Oil-Fortified Soybean Milk Intake Alters Levels of Serum Triglycerides and Antioxidant Status, and Influences Phagocytotic Activity among Healthy Subjects: A Randomized Placebo-Controlled Trial	This study aimed to develop perilla fruit oil (PFO)-fortified soybean milk (PFO-SM), identify its sensory acceptability, and evaluate its health outcomes. Our PFO-SM product was pasteurized, analyzed for its nutritional value, and had its acceptability assessed by an experienced and trained descriptive panel (n = 100) based on a relevant set of sensory attributes. A randomized clinical trial was …
Other studies	Enzymatic structural modification of monogalactosyldiacylglycerols for potential modulation of hydrophile-lipophile balance	This study aimed to enzymatically prepare structured monogalactosyldiacylglycerols (MGDGs) with different hydrophile-lipophile balance (HLB) values for use as emulsifiers. Acidolysis of Perilla frutescens-derived MGDGs with capric acid (10:0) was conducted to obtain structured MGDGs containing 10:0. Lewatit VP OC 1600-immobilized Rhizomucor miehei lipase was used as the biocatalyst. Structured MG…
Other studies	Preventing Dementia Using Saffron, The Kampo Medicine, Kamiuntanto, and Their Combination, Kamiuntantokabankoka	The objective of this review is to evaluate the anti-dementia activities of saffron and its combination with Kampo medicine. The Kampo formula Kamiuntanto composed of 13 crude drugs is well known for its anti-dementia activity. A significant increase in choline acetyltransferase activity and mRNA levels were observed. Polygala radix was identified as the most essential component drug in Kamiuntan…
Food industry applications	Residual Characteristics and Risk assessments of Afidopyropen, Pydiflumetofen and Mefentrifluconazole in Perilla Leaves	This study was carried out to evaluate the residual patterns and dissipation of afidopyropen, pydiflumetofen and mefentrifluconazole in perilla leaf. Perilla (Perilla frutescens) leaf was applied twice with afidopyropen or three times with pydiflumetofen or mefentrifluconazole. All pesticides were 2,000 times dilluted in water, and each application was made at interval of 7 days. Perilla leaf sam…
Pharmacological activity research	The Wu-Shi-Cha formula protects against ulcerative colitis by orchestrating immunity and microbiota homeostasis	Ethnopharmacological relevance: Ulcerative colitis (UC) has become a healthy burden worldwide due to its insidious onset and repetitive relapse, with a rather complex etiology, including inappropriate immune response, dysbiosis, genetic susceptibility, and unhealthy diets. The Wu-Shi-Cha (WSC) formula is a widely utilized drug to protect against gastrointestinal disorders.Aim of the study: The st…
Pharmacological activity research	A methoxyflavanone from the medicinal herb Perilla frutescens down- modulates Th17 response and ameliorates collagen-induced arthritis	IL-17-producing T-helper 17 (Th17) cells are involved in the pathogenesis of autoimmune disorders such as rheumatoid arthritis (RA). Here, we show that a methoxyflavanone from the Asian medicinal herb Perilla frutescens (termed Perilla-derived methoxyflavanone, PDMF) suppresses Th17 response and collagen-induced arthritis (CIA), an animal model of RA. We found that co-stimulation with PDMF suppre…
Chemical composition research	Antimicrobial secondary metabolites from the aerial parts of Perilla frutescens	Phytochemical research of Perilla frutescens aerial parts led to isolation of 12 secondary metabolites, including one new 3-benzoxepin glucoside, perillafrutoside A (1), one new megastigmane glycoside, perillafrutoside B (2), and 10 known compounds. Their chemical structures were identified based on 1D/2D NMR, HRESIMS, and ECD spectroscopic analyses. The structure of 2 was elucidated based on rev…
Chemical composition research	Separation, characterization and anti-inflammatory activities of galactoglycerolipids from Perilla frutescens (L.) Britton	The study was to optimize the separation procedures, characterize the galactoglycerolipids and explore their anti-inflammatory activities. Two monogalactosyldiacylglycerols (MGDGs) and three digalactosyldiacylglycerols (DGDGs) from Perilla frutescens (L.) Britton were obtained through one-step silica gel column chromatography and preparative high-performance liquid chromatography with evaporative…
Other studies	Physicochemical and fertility characteristics of microalgal soil ameliorants using harvested cyanobacterial microalgal sludge from a freshwater ecosystem, Republic of Korea	The recovery and reuse strategy of cyanobacterial microalgal sludge (CyanoMS) is a novel sustainable platform that can mitigate cyanobacterial harmful algal blooms (CyanoHABs) in the freshwater system. This study aimed to assess the nutritional feasibility of harvested CyanoMS for microalgal soil ameliorants (MSAs) as efficient bio-fertilizers by the composting process. Most MSAs exhibited stable…
Other studies	Detection of orthotospoviruses in medicinal plants in China	The genus Orthotospovirus contains a variety of viruses that infect more than 1000 plant species of 82 families. Nine medicinal plant species were found to exhibit symptoms that are typical of plant viral infections. Foliar samples of diseased plants were taken, and double-antibody sandwich ELISA (DAS-ELISA) and reverse transcription polymerase chain reaction (RT-PCR) analyses were used to detect…
Genetic improvement research	Construction of full-length infectious clones of turnip mosaic virus isolates infecting Perilla frutescens and genetic analysis of recently emerged strains in Korea	Perilla is an annual herb with a unique aroma and taste that has been cultivated in Korea for hundreds of years. It has been widely cultivated in many Asian and European countries as a food and medicinal crop. Recently, several viruses have been reported to cause diseases in perilla in Korea, including turnip mosaic virus (TuMV), which is known as a brassica pathogen due to its significant damage…
Other studies	Morphology and physiology of Perilla frutescens (Linn.) Britt in relation to micro-climate and edaphic characteristics	Perilla frutescens L. Britton, a plant widely grown in China, Korea, Japan and the Indian Himalayan Region is known to possess anti-microbial, antioxidative, anti-inflammation, anti-cancer and anti-allergy activities due to the presence of omega-3 fatty acids in its seeds and perilla-ketone, rosmarinic acid and perilla aldehyde in its leaves. In spite of having health benefits, it is only used by…
Chemical composition research	Polyphenols of Perilla frutescens of the family Lamiaceae identified by tandem mass spectrometry.	Perilla frutescens is mainly cultivated as an oilseed crop. Perilla seeds contain 40-53 % of oil, 28 % of protein. The growing season is 100-150 days. In Russia, perilla is grown in the Far East, where the yield is 0.8-1.2 t/ha. Perilla of different geographical origin has its own special, sharply different features that characterize two geographical groups: Japanese and Korean-Chinese. These gro…
Other studies	Functional redundancy changes along a drought stress gradient for the shift of selection effect to complementarity effect in experimental plant communities	Species interactions alter with environmental change, which influences the relationship between biodiversity and ecosystem functioning (BEF). How BEF relationships change with environments requires knowledge of the changes of functional attributes in individual species in response to environmental change. Here, we assembled experimental plant communities with different species richness (1, 2, 4, …
Food industry applications	Perilla frutescens as potential antimicrobial modifier to against forage oat silage spoilage	The aim of this study was to investigate the influence of Perilla frutescens, alone or in combination with Lactobacillus plantarum a214 or citric acid, on forage oat silage quality, bacterial and fungal microbiological profile during ensiling and aerobic exposure. With the exception of Perilla frutescens, all additives could improve silage quality of forage oat based on lower ammonia-nitrogen con…
Food industry applications	Laxative Effects and Phytochemical Analysis of Perilla frutescens Seed Oil by Using Gas Chromatography: A Good Source of Omega Fatty Acids	Perilla frutescens seeds contain fixed oil that is used as edible oil. Perilla seed oil is a good source of polyunsaturated fatty acids (PUFAs) such as alpha or a-linolenic acid (ALA/omega-3 FAs) and monounsaturated fatty acids (MUFAs) like oleic acid (LA). This work was devoted to physicochemical characterization, gas chromatography (GA) analysis of the chemical composition, and estimation of th…
Genetic improvement research	Comparative Transcriptomic Analysis Identified the Genes Involved in Anthocyanin Accumulation in Perilla frutescens	The MYB-bHLH-WDR (MBW) complex formed by MYB transcriptional factors (TFs), bHLH TFs and WDR proteins participates in the regulation of anthocyanin biosynthesis in plants. In Perilla frutescens, the majority of the structure genes and TFs involved in anthocyanin accumulation have been isolated. However, whether the MYB TF PfMYBC05 can interact with bHLH TF PfF3G1 and regulates anthocyanin biosynt…
Other studies	First Report of Perilla Mosaic Emaravirus Infecting Perilla frutescens in South Korea
Food industry applications	Application of New Sources of Bioactive Substances (Perilla frutescens L. and Tagetes erecta L.) in the Chosen Cookies Production	Today, one of the most important challenges of ensuring the society's health is the prevention of civilization diseases. Most of them are associated with an imbalance between antioxidants and free radicals in the human body. Due to the need to increase the intake of antioxidants, opportunities are being studied to increase their consumption. Therefore, the aim of this study was to evaluate the in…
Pharmacological activity research	Nematicidal activity of methanolic extracts of Chelidonium majus var. asiaticum against Bursaphelenchus xylophilus
Other studies	The Efficacy and Safety of Xinjia Xuanbai Chengqi Granules in Acute Exacerbation of COPD: A Multicentre, Randomised, Double-Blind, Controlled Trial	Purpose. The study aimed to explore the efficacy and safety of Xinjia Xuanbai Chengqi granules (XJXBCQ) combined with conventional medicine in the treatment of acute exacerbation of chronic pulmonary disease (AECOPD). Patients and Methods. This multicentre, double-blind, parallel, placebo-controlled, randomised clinical trial conducted in China from January 2019 to February 2021 recruited 330 par…
Pharmacological activity research	Isoegomaketone From Perilla frutescens Ameliorates Dextran Sodium Sulfate-Induced Ulcerative Colitis in Mice	Inflammatory bowel disease (IBD) is a worldwide health problem. An effective treatment for IBD is unavailable, and potential therapeutic agents should be developed for treating colonic inflammation. In this study, we demonstrated that isoegomaketone (IK), an essential oil component of a mutant cultivar of Perilla frutescens produced through radiation breeding, reduced levels of inflammatory cytok…
Pharmacological activity research	Protective effect of UV-irradiated red perilla (Perilla frutescens (L.) Britton) on carbon tetrachloride-induced liver injury in mice	UV-irradiated red perilla demonstrated promising protective effects against carbon tetrachloride-induced liver injury in mice. UV exposure significantly enhanced the accumulation of rosmarinic acid, malonylshisonin, and shisonin in red perilla, and increased 1,1-diphenyl-2-picrylhydrazyl radical scavenging capacity. The hepatoprotective effect of UV-irradiated red perilla may be attributed to the…
Chemical composition research	First report of Pythium myriotylum damping-off of shiso	From September to October 2019, severe damping-off was found on shiso (Perilla ocymoides L.) in a commercial nursery in Yamaguchi Prefecture, Japan. The isolate was identified as Pythium myriotylum. As far as we know, this is the first report of shiso damping-off caused by P. myriotylum.
Pharmacological activity research	Perilla seed allergy in children: Cosensitization and cross-reactivity with sesame seed	Purpose: Perilla seed (PS) is the most common cause of seed-induced anaphylaxis in Korean children, but the reports on PS allergy, including phenotype and cross-reactivity, are rare. The aim of this study is to assess the clinical characteristics of PS allergy and investigate cross-reactivity with sesame seed (SS).Methods: Through a retrospective medical record review, patients with clinical PS a…
Genetic improvement research	GC-MS Profile of Hua-Feng-Dan and RNA-Seq Analysis of Induced Adaptive Responses in the Liver	Background: Hua-Feng-Dan is a patent Chinese medicine for stroke recovery and various diseases. This study used GC-MS to profile its ingredients and RNA-Seq to analyze the induced adaptive response in the liver.Methods: Hua-Feng-Dan was subjected to steam distillation and solvent extraction, followed by GC-MS analysis. Mice were orally administered Hua-Feng-Dan and its Guide drug Yaomu for 7 days…
Other studies	Shorter and more efficient pretreatment for germination of perilla mericarps	Perilla (Perilla frutescens (L.) Britton) mericarps are known to undergo dormancy; however, this can be broken by sulfuric acid treatment and cold stratification. Cold stratification is thought to be the most effective treatment and is customarily performed for 2 weeks to induce germination of perilla mericarps. However, this procedure requires an additional 2 weeks before sowing and cultivation,…
Other studies	Comparative study of individual and co-application of biochar and wood vinegar on growth of perilla (Perilla frutescens var.) and soil quality	Biochar can be obtained by using various types of biomass under an oxygen-limited condition. Biochar can be utilized for various applications such as soil improvement, waste management, growth promotion, and adsorption. Wood vinegar is produced by the process of pyrolysis wood biomass and is used as a growth promoter, for soil improvement, and as a feed additive. When wood vinegar is treated on s…
Genetic improvement research	Isolation, identification, and apoptosis activity of the photosensitizer methyl pheophorbide A from Perilla frutescens leaves (vol 65, 52, 2022)
Other studies	Effect of temperature on reproduction of Pratylenchus penetrans and P. vulnus	Perilla plant is a special crop that is used as oilseed and food in Korea. Root lesion nematodes have caused great damage to perilla plants, so for effective management of root lesion nematodes, it is necessary to understand their ecology in perilla. In this study, we investigated the effect of temperature in the development of Pratylenchus penetrans (Pp) and Pratylenchus vulnus (Pv) when the nem…
Genetic improvement research	A highly contiguous genome assembly of red perilla (Perilla frutescens) domesticated in Japan	Perilla frutescens (Lamiaceae) is an important herbal plant with hundreds of bioactive chemicals, among which perillaldehyde and rosmarinic acid are the two major bioactive compounds in the plant. The leaves of red perilla are used as traditional Kampo medicine or food ingredients. However, the medicinal and nutritional uses of this plant could be improved by enhancing the production of valuable …
Pharmacological activity research	Network Pharmacology-Based Study on the Active Ingredients and Mechanism of Pan Ji Sheng Traditional Chinese Medicine Formula in the Treatment of Inflammation	Background. Pan Ji Sheng Formula is a Chinese medicine formula that enables heat-free detoxification as well as anti-inflammatory and immune-boosting properties. This formula contains eight herbs. Its underlying mechanism is unknown. The bioactive ingredients were screened in our work, and the mechanism of this formula was investigated. Methods. Using traditional Chinese medicine systems pharmaco…
Other studies	Perilla frutescens (Linn.) Britt Leaves Extract Mediated Green Synthesis, Characterization, In Vitro Biological Activities and Embryo Toxicity of Copper Nanoparticles	This work aims to evaluate biological activities and toxicity of copper nanoparticles (CuNPs) synthesized from Perilla frutescens (Linn.) Britt leaves extract. Microscopic techniques showed the poly dispersed CuNPs with a size of 30-65 nm and high resolution X-ray diffraction (HR-XRD) revealed the face centered cubic Cu. CuNPs significantly inhibited the growth of few human pathogenic bacteria na…
Other studies	EFFECT OF WATERLOGGING ON WEED SEED GERMINATION AND GROWTH IN LOWLAND RICE	Weed control is needed to avoid competition in early rice growth. A weed control method is waterlogging. The study aimed to investigate the effect of waterlogging on weed seed germination and growth in lowland rice. This research was arranged in a completely randomized design (CRD) factorial and three replications. The first factor was waterlogging, which consisted of three levels: without waterl…
Pharmacological activity research	Traditional Herbal Medicine as a Tool to Explore New Frontiers in Pharmacology
Other studies	Colletotrichum shisoi identified as a potential biocontrol agent of the invasive plant Perilla frutescens
Pharmacological activity research	Mechanism of Huo-Xiang-Zheng-Qi in Preventing and Treating COVID-19: A Study Based on Network Pharmacology and Molecular Docking Techniques	Objective: The Chinese herbal formula Huo-Xiang-Zheng-Qi (HXZQ) is effective in preventing and treating coronavirus disease 19 (COVID-19) infection; however, its mechanism remains unclear. This study used network pharmacology and molecular docking techniques to investigate the mechanism of action of HXZQ in preventing and treating COVID-19. Methods: The Traditional Chinese Medicine Systems Pharma…
Other studies	Diverticular disease: a new therapeutic opportunity	Diverticular disease is a common medical problem, mainly affecting older people. Different phenotypes have been described, including symptomatic diverticular disease, diverticulitis, symptomatic uncomplicated diverticular disease (SUDD), and segmental colitis associated with diverticulosis (SCAD). The management of diverticular disease consists of antibiotics and anti-inflammatory drugs that shou…
Other studies	Extraction of Perilla frutescens Area in Farmland Using Camera on a Self-Propelled Robot and Examine of Evaluation Method	Population ageing and shortage of laborers are serious problems in Japanese agriculture. Therefore, the government has been promoting smart agriculture. As part of the smart agriculture project, Toyama City is developing a weeding robot to establish an automated weeding system for perilla fields. In this project, authors are in charge of extracting perilla areas from input images using Deep Learn…
Other studies	Perilla frutescens - a Gem from East/Southeast Asia both as a Medicinal Plant and as a Leaf Vegetable
Food industry applications	Quality Characteristics of Bread Dough and Pan Bread with added Freeze Dried Perilla Leaf(Perilla frutescens var. japonica Hara) Powder	This study investigated perilla leaf(Perilla frutescens var. japonica Hara) powder substituted for flour in pan bread recipes with the amounts of 0, 1, 2, 3 and 4%. Perilla leaf powder consisted of 2.94% of moisture content, 33.77% of crude protein, 4.67% of crude fat, 12.09% of crude ash, 90.78% of DPPH radical scavenging capacity, 4.49 mg GAE/g of total phenol and 20.24 mg CE/g of total flavono…
Other studies	Germination and Growth Characteristics of Perilla frutescens and Nutrients by the Mixed Seeding Rate of Medicago sativa in Indoor Urban Agriculture	Background and objective: This study aims to provide basic data to investigate an efficient and stable environment for indoor urban agriculture by comparing plant growth depending on seeding rate and media nutrients (nitrogen, phosphorous, and potassium) using leguminous plant Medicago sativa favorable for nitrogen fixation and Lamiaceae plant Perilla frutescens in indoor urban agriculture.Method…
Chemical composition research	Antioxidant Activities of Korean Perilla Leaves (Perilla frutescens) by Various Cultivars	This study aimed to investigate the biological activities, including polyphenolic content, flavonoid content, and antioxidant activities, of various cultivars of Korean perilla leaves. The results indicated that among nine cultivars (Namcheon dlggae, Saedora, Nulbora, Donggel 1, Donggell 2, Soim, Sangyeop, Somirang, and Saebom) of perilla leaves, the total polyphenolic content (gallic acid equiva…
Food industry applications	Quality Characteristics of Pound CakeAdded with Perilla Seed Meal Powder	This study was to produce a pound cake by varying the content of perilla seed meal powder to 10%, 20%, 30% and 40%, respectively. The measuring result in height of the pound cake showed that the size of experimental group was smaller as the content of perilla seed meal powder increased. The height of pound cake was lower in order of 10%, 20%, 30% and 40% in accordance with the content of perilla …
Other studies	Emergence Rates of Sesame, Perilla, Peanut, and Sorghum under Different Soil Moisture Conditions and Amendment Treatments in Saemangeum Reclaimed Land	Soil moisture conditions are critical for seed emergence in soils. As soils of Saemangeum reclaimed land arecoarse-textured, the soil moisture conditions may not be suitable for upland cultivation due to low soil waterholding capacity. This study was performed to investigate emergence rates of sesame (Sesamum indicum L.),perilla (Perilla frutescens L.), peanut (Arachis hypogaea L.), and sorghum (…
Other studies	Effects of Pre-cropping with Rice (Oryza sativa L.) Alternative Crops on Grain Yield and Flour Quality of Winter Wheat (Triticum aestivum L. ‘Jokyung’) on the Paddy Fields	The grain yield and flour quality of winter wheat (Triticum aestivum L. ‘Jokyung’) were investigated in the paddy fields in which the double-cropping of wheat linked to rice (Oryza sativa L.) and its alternative crops [black soybean (Glycine max (L.) Merr.), sesame (Sesamum indicum L.), and perilla (Perilla frutescens (L.) Britton)] was applied. In the soils in which black soybean, sesame, and pe…
Pharmacological activity research	Effect of Natural Product Extracts on Inhibition of Macrophage and Basophil	Asthma is a chronic inflammatory disease characterized by recurring symptoms, airflow obstruc tion, and bronchial hyper-responsiveness. The onset of asthma for most patients begins early in life, and current asthma treatment with anti-inflammatory agents can have adverse effects, eventually leading to impaired quality of life. In the pathogenesis of asthma, macrophages and basophils play a vital …
Other studies	Changes in the levels of bioactive compounds in red perilla at various leaf positions and ages under different photosynthetic photon flux densities	The leaf of red perilla is used as an herbal medicine in Japan. For efficient production of red perilla in a plant factory with artificial light, it is necessary to investigate the fundamental behaviour in bioactive compounds, such as perillaldehyde (PA) and anthocyanin (ANT). Red perilla seeds were cultivated in a controlled-environmental chamber for 30 days post-germination. On day 30, the plan…

## Sheet: 23
Primary Research Areas	Article Title	Abstract
Chemical composition research	Rosmarinic acid and its derivatives: Current insights on anticancer potential and other biomedical applications	Cancer is still the leading cause of death worldwide, burdening the global medical system. Rosmarinic acid (RA) is among the first secondary metabolites discovered and it is a bioactive compound identified in plants such as Boraginaceae and Nepetoideae subfamilies of the Lamiaceae family, including Thymus masticmasti chinaythia koreana, Ocimum sanctum, and Hyptis pectinate. This updated review is…
Pharmacological activity research	Perilla frutescens: A traditional medicine and food homologous plant.	Perilla frutescens, an annual herb of the Labiatae family, has been cultivated in China for more than 2000years. P. frutescens is the one of the first medicinal and edible plant published by the Ministry of Health. Its leaves, stems and seeds can be used as medicine and edible food. Because of the abundant nutrients and bioactive components in this plant, P. frutescens has been studied extensivel…
Pharmacological activity research	Exploring the Biomedical Applications of Biosynthesized Silver Nanoparticles Using Perilla frutescens Flavonoid Extract: Antibacterial, Antioxidant, and Cell Toxicity Properties against Colon Cancer Cells	The present study reports the biomimetic synthesis of silver nanoparticles (AgNPs) using a simple, cost effective and eco-friendly method. In this method, the flavonoid extract of Perilla frutescens (PFFE) was used as a bioreduction agent for the reduction of metallic silver into nanosilver, called P. frutescens flavonoid extract silver nanoparticles (PFFE-AgNPs). The Ultraviolet-Visible (UV-Vis)…
Food industry applications	Preparation, characterization and release kinetics of a multilayer encapsulated Perilla frutescens L. essential oil hydrogel bead	Encapsulation has been widely used as the protection of essential oils, which gives the possibility of their implementation as food preservatives. In this study, Perilla frutescens L. essential oil (PLEO) microcapsule powders were prepared firstly by spray drying method using octenyl succinic anhydride starch (OSAs) as wall material, and then they were further encapsulated by sodium alginate and …
Pharmacological activity research	Exploration of Fuzheng Yugan Mixture on COVID-19 based on network pharmacology and molecular docking	After the World Health Organization declared coronavirus disease 2019 (COVID-19), as a global pandemic, global health workers have been facing an unprecedented and severe challenge. Currently, a mixturetion to inhibit the exacerbation of pulmonary inflammation caused by COVID-19, Fuzheng Yugan Mixture (FZYGM), has been approved for medical institution mixturetion notification. However, the mechan…
Pharmacological activity research	Luteolin-rich fraction from Perilla frutescens seed meal inhibits spike glycoprotein S1 of SARS-CoV-2-induced NLRP3 inflammasome lung cell inflammation via regulation of JAK1/STAT3 pathway: A potential anti-inflammatory compound against inflammation-induced long-COVID	ObjectiveThe multi-systemic inflammation as a result of COVID-19 can persevere long after the initial symptoms of the illness have subsided. These effects are referred to as Long-COVID. Our research focused on the contribution of the Spike protein S1 subunit of SARS-CoV-2 (Spike S1) on the lung inflammation mediated by NLRP3 inflammasome machinery and the cytokine releases, interleukin 6 (IL-6), …
Chemical composition research	Chemical Compositions, Extraction Optimizations, and In Vitro Bioactivities of Flavonoids from Perilla Leaves (Perillae folium) by Microwave-Assisted Natural Deep Eutectic Solvents	Natural deep eutectic solvents (NADESs) have been gradually applied to green extraction of active ingredients. In this study, microwave-assisted NADESs were applied to the extraction of flavonoid compounds from perilla leaves. Through comparative experiments, NADES-3 (choline chloride and malic acid at a molar ratio of 1:1) was found to have the highest extraction efficiency of total flavonoids, …
Chemical composition research	Comparative assessment of the biological activity of the green synthesized silver nanoparticles and aqueous leaf extract of Perilla frutescens (L.)	Green synthesized nanoparticles (GSNPs) display fascinating properties compared to physical and chemical synthesized ones. GSNPs are currently used in numerous applications such as food packaging, surface coating agents, environmental remediation, antimicrobial, and medicine. In the present study, the aqueous leaf extract of Perilla frutescens L. having suitable capping, reducing, and stabilizing…
Chemical composition research	Anti-virulence activity of dihydrocuminyl aldehyde and nisin against spoilage bacterium Pseudomonas aeruginosa XZ01	The aim of this study was to investigate the anti-virulence potential and mechanism of Perilla frutescens-derived dihydrocuminyl aldehyde (DCA) against the spoilage bacterium Pseudomonas aeruginosa XZ01 derived from rotten chicken meat using transcriptome sequencing and 1H NMR-based metabolomics. At concentrations ranging from 1 to 3 & mu;L/mL, DCA notably reduced the production of protease, elas…
Chemical composition research	Comprehensive Insights into Biological Roles of Rosmarinic Acid: Implications in Diabetes, Cancer and Neurodegenerative Diseases	Phytochemicals are abundantly occurring natural compounds extracted from plant sources. Rosmarinic acid (RA) is an abundant phytochemical of Lamiaceae species with various therapeutic implications for human health. In recent years, natural compounds have gained significant attention as adjuvant and complementary therapies to existing medications for various diseases. RA has gained popularity due …
Other studies	Yield performance, mineral profile, and nitrate content in a selection of seventeen microgreen species	IntroductionOriginally regarded as garnish greens, microgreens are increasingly valued for their nutritional profile, including their mineral content. MethodsA study was conducted under controlled environmental conditions utilizing a selection of seventeen microgreen species belonging to seven different botanical families to investigate the genetic variation of macro- and micro-minerals and nitra…
Chemical composition research	The effect of choline chloride-butanediol based deep eutectic solvents on ultrasound-assisted extraction, antioxidant activity and stability of anthocyanins extracted from Perilla frutescens (L.) Britt.	To explore the relation between anthocyanins extraction performance and physicochemical prop-erties of choline chloride (ChCl)-butanediol deep eutectic solvents (DESs), sixty formulas consist-ing of ChCl with four butanediol isomers (1,3-butanediol, 1,4-butanediol, 2,3-butanediol, or 1,2-butanediol) at different molar ratios (ChCl/butanediol) and different amounts of water were ex-amined. In this…
Chemical composition research	Characterization of the key volatile organic components of different parts of fresh and dried perilla frutescens based on headspace-gas chromatography-ion mobility spectrometry and headspace solid phase microextraction-gas chromatography-mass spectrometry	Perilla frutescens was an annual herb considered as one of the One Root of Medicine and Food, and it was used widely for food and medical treatment. Its main active ingredients were volatile organic compounds (VOCs), but it was easily affected during drying and storage. The leaves, seeds and stems had shown differences in therapeutic effects, but the underlying reason remained unclear. In the pre…
Food industry applications	Monitoring and risk analysis of residual pesticides drifted by unmanned aerial spraying	This study aimed to investigate the residual characteristics of pesticides drifted by unmanned aerial spray according to buffer strip, windbreak, and morphological characteristics of non-target crops, suggest prevention for drift reduction, and finally conduct a risk analysis on pesticides exceeding the maximum residue limit (MRL) or uniform level (0.01 mg/kg) of the positive list system (PLS). N…
Other studies	Applications of Perilla frutescens Extracts in Clinical Practice	(1) Background: Perilla frutescens (L.) Britt. is an important pharmaceutical crop that remains a focus point for researchers worldwide due to its complex phytochemical constituents, medicinal effects, and nutraceutical properties. The literature data are based on animal and cell culture studies, so the clinical evidence for the therapeutic effects is poorly outlined. The aim of this review was t…
Food industry applications	Chitosan-based edible film incorporated with wampee (Clausena lansium) seed essential oil: Preparation, characterization and biological activities	Chitosan (Ch)-based edible composite films were prepared by incorporating blending wampee seed essential oil (WSEO) into a Ch matrix, using the incorporation ratio as a variable. The physical, mechanical properties, structure morphology and rheological properties were determined using tensile strength (TS), elongation at break (EB), water vapor permeability (WVP) tests together with Fourier trans…
Genetic improvement research	Genome-wide comprehensive characterization and transcriptomic analysis of AP2/ERF gene family revealed its role in seed oil and ALA formation in perilla (Perilla frutescens)	Perilla (Perilla frutescens) is a potential specific oilseed crop with an extremely high alpha-linolenic acid (ALA) content in its seeds. AP2/ERF transcription factors (TFs) play important roles in multiple biological processes. However, limited information is known about the regulatory mechanism of the AP2/ERF family in perilla's oil accumulation. In this research, we identified 212 AP2/ERF fami…
Pharmacological activity research	Luteolin Enhances Transepithelial Sodium Transport in the Lung Alveolar Model: Integrating Network Pharmacology and Mechanism Study	Luteolin (Lut), a natural flavonoid compound existing in Perilla frutescens (L.) Britton, has been proven to play a protective role in the following biological aspects: inflammatory, viral, oxidant, and tumor-related. Lut can alleviate acute lung injury (ALI), manifested mainly by preventing the accumulation of inflammation-rich edematous fluid, while the protective actions of Lut on transepithel…
Genetic improvement research	A highly contiguous genome assembly of red perilla (Perilla frutescens) domesticated in Japan	Perilla frutescens (Lamiaceae) is an important herbal plant with hundreds of bioactive chemicals, among which perillaldehyde and rosmarinic acid are the two major bioactive compounds in the plant. The leaves of red perilla are used as traditional Kampo medicine or food ingredients. However, the medicinal and nutritional uses of this plant could be improved by enhancing the production of valuable …
Pharmacological activity research	A Novel Perilla frutescens (L.) Britton Cell-Derived Phytocomplex Regulates Keratinocytes Inflammatory Cascade and Barrier Function and Preserves Vaginal Mucosal Integrity In Vivo	In the last years, the medicinal plant Perilla frutescens (L.) Britton has gained scientific interest because leaf extracts, due to the presence of rosmarinic acid and other polyphenols, have shown anti-allergic and skin protective potential in pre-clinical studies. Nevertheless, the lack of standardized extracts has limited clinical applications to date. In this work, for the first time, a stand…
Pharmacological activity research	The Role and Mechanism of Perilla frutescens in Cancer Treatment	Perilla frutescens is an annual herb of the Labiatae family and is widely grown in several countries in Asia. Perilla frutescens is a plant that is used medicinally in its entirety, as seen in its subdivision into perilla seeds, perilla stalks, and perilla leaves, which vary more markedly in their chemical composition. Several studies have shown that Perilla frutescens has a variety of pharmacolo…
Pharmacological activity research	Zi-Su-Zi decoction improves airway hyperresponsiveness in cough-variant asthma rat model through PI3K/AKT1/mTOR, JAK2/STAT3 and HIF-1α/ NF-κB signaling pathways	Ethnopharmacological relevance: Cough-variant asthma (CVA) is one of the most common causes of chronic cough. Its pathogenesis is closely related to chronic airway inflammation and airway hyperresponsiveness. CVA belongs to the category of wind cough in Traditional Chinese medicine (TCM). Zi-Su-Zi decoction (ZSD) is a Chinese herbal formula that is clinically used for the treatment of cough and a…
Food industry applications	Effect of oil pressing and packaging under oxygen-free conditions on yield, oxidative stability, antioxidant activity, and physicochemical characteristics of perilla oil	Perilla seeds for obtaining oils were pressed at vacuum levels of 101.33 (control) and 2.67 kPa using a specially designed vacuum container and packaging device. This work investigates the effect of the presence of oxygen on viscosity, oxidative stability, fatty acid composition, and volatile compounds during a 6-month storage. The acid and peroxide values for the control oil increased by 12.80 a…
Food industry applications	In ovo protective effects of chicoric and rosmarinic acids against Thiacloprid- induced cytotoxicity, oxidative stress, and growth retardation on newly hatched chicks	Thiacloprid (TH) is a neonicotinoid insecticide employed in agriculture to protect fruits and vegetables against different insects. It showed different deleterious effects on the general health of non-target organisms including birds and animals, however, its developmental toxicity has yet to be fully elucidated. Chicoric (CA) and rosmarinic (RA) acids are polyphe-nolic compounds with a wide rang…
Pharmacological activity research	Fermented Perilla frutescens Ameliorates Depression-like Behavior in Sleep-Deprivation-Induced Stress Model	Excessive stress plays a critical role in the pathogenesis of mood disorders such as depression. Fermented natural products have recently attracted attention because of their health benefits. We evaluated the antidepressant-like efficacy of fermented Perilla frutescens (FPF), and its underlying mechanisms, in sleep deprivation (SD)-induced stress mice. SD-stressed mice revealed a remarkable incre…
Pharmacological activity research	The effect of Banxia-houpo decoction on CUMS-induced depression by promoting M2 microglia polarization via TrkA/Akt signalling	It has been reported that Banxia-houpo decoction (BXHPD) serves as the anti-depressant treatment for a mild and severe depressive disease with limited side effects. The present study was performed to evaluate the protective effect of BXHPD on chronic unpredicted mild stress (CUMS)-induced depression and explore its effect on TrkA/Akt-mediated microglia polarization. The CUMS procedure was carried…
Food industry applications	The balanced unsaturated fatty acid supplement constituted by woody edible oils improved lipid metabolism and gut microbiota in high-fat diet mice	The dietary intervention has demonstrated effectiveness in improving hyperlipidemia and obesity. Woody edible oils are rich in unsaturated fatty acids (UFAs) that could positively affect lipid metabolism. In this study, the blended oil (BLO), a balanced UFA supplement, constituted by Zanthoxylum bungeanum (Chinese Red Pepper) seed oil, walnut (Juglans regia) oil, camellia (Camema oleifera) seed o…
Pharmacological activity research	Perillaldehyde Functions as a Potential Antifungal Agent by Triggering Metacaspase-Independent Apoptosis in Botrytis cinerea	Botrytis cinerea causes gray mold disease, is considered one of the most important dangerous pathogens worldwide, and leads to severe economic losses worldwide. Due to the lack of resistant varieties of B. cinerea, gray mold control has mainly relied on application of synthetic fungicides.Botrytis cinerea, the causal agent of gray mold, is an important plant pathogen causing preharvest and postha…
Other studies	Toxic Effects of Perilla frutescens (L.) Britt. Essential Oil and Its Main Component on Culex pipiens pallens (Diptera: Culicidae)	Sustainable control of mosquitoes, vectors of many pathogens and parasites, is a critical challenge. Chemical insecticides are gradually losing their effectiveness because of development of resistance, and plant metabolites are increasingly being recognized as potential alternatives to chemical insecticides. This study aimed to analyze the main components of Perilla frutescens essential oil (PE-E…
Genetic improvement research	Genome-Wide Analysis of Glycerol-3-Phosphate Acyltransferase (GPAT) Family in Perilla frutescens and Functional Characterization of PfGPAT9 Crucial for Biosynthesis of Storage Oils Rich in High-Value Lipids	Glycerol-3-phosphate acyltransferase (GPAT) catalyzes the first step in triacylglycerol (TAG) biosynthesis. However, GPAT members and their functions remain poorly understood in Perilla frutescens, a special edible-medicinal plant with its seed oil rich in polyunsaturated fatty acids (mostly alpha-linolenic acid, ALA). Here, 14 PfGPATs were identified from the P. frutescens genome and classified …
Chemical composition research	Characterization of volatile compounds of Perilla crop (Perilla frutescens L.) in South Korea	This study was performed to identify and profile the volatile compounds present in three different types of Perilla leaves collected from South Korea. Volatile compounds were analyzed by gas-chromatograph-mass spectrometry. In total, 41 volatile compounds were identified belonging to nine chemical classes (six alcohols, seven aldehydes, two benzodioxoles, two esters, three ethers, four ketones, f…
Chemical composition research	Phenolic compounds, antioxidant capacity, and α-amylase and α-glucosidase inhibitory activity of ethanol extracts of perilla seed meal	Perilla frutescens is a medicinal herb that is commonly cultivated in Asian countries. Perilla seed is extensively pressed for cooking oil extraction. However, phenolic chemicals are still abundant in pressed perilla seed meal (PSM), which was previously thought to be useless after oil extraction. In our study, PSM was extracted using five solvents (water and 25%, 50%, 75%, and 100% ethanol) base…
Other studies	The Potential of Natural Oils to Improve Inflammatory Bowel Disease	Inflammatory bowel disease (IBD) is a chronic intestinal inflammatory disorder that includes ulcerative colitis (UC) and Crohn's disease (CD), the exact cause of which is still unknown. Numerous studies have confirmed that diet is one of the major environmental factors associated with IBD, as it can regulate the gut microbiota and reduce inflammation and oxidative stress. Since the consumption of…
Chemical composition research	Cocktail effect and synergistic mechanism of two components of Perilla frutescens essential oil, perillaldehyde and carvone, against Tribolium castaneum	Tribolium castaneum (Herbst) is one of the most harmful insects in stored products. The objective of the current study was to search for active constituents of Perilla frutescens (L.) Britt. essential oils from three localities against T. castaneum, as well as to investigate the optimal formula of active constituents and their synergistic mechanism. A total of 38 constituents were identified from…
Other studies	Diversity and correlation analysis of different root exudates on the regulation of microbial structure and function in soil planted with Panax notoginseng	Introduction: Specific interactions between root exudates and soil microorganisms has been proposed as one of the reasons accounting for the continuous cropping obstacle (CCO) of Panax notoginseng. However, rotation of other crops on soils planted with P. notoginseng (SPP) did not show CCO, suggesting that root exudates of different crops differentially regulate soil microorganisms in SPP.Methods…
Pharmacological activity research	Antidepressant effect of Perilla frutescens essential oil through monoamine neurotransmitters and BDNF/TrkB signal pathway	Ethnopharmacological relevance: Traditional Chinese medicine posits that affect-mind ill-being is the primary cause of depression, with Qi movement stagnation as its pathogenesis. As such, clinical treatment for depression should prioritize regulating Qi and relieving depressive symptoms. The pharmacological properties of traditional Chinese medicine indicate that Perilla frutescens may have pote…
Food industry applications	Perilla frutescens L.: a dynamic food crop worthy of future challenges
Pharmacological activity research	Pharmacokinetic-pharmacodynamic (PK/PD) modeling to study the hepatoprotective effect of Perilla Folium on the acute hepatic injury rats	Ethnopharmacological relevance: Perilla Folium (PF), is a traditional medicinal material with the homology of medicine and food in China and has been widely used due to its rich nutritional content and medicinal value. The hepatoprotective effects of PF extract include their protection against acute hepatic injury, tert-butylhydroperoxide (t-BHP) induced oxidative damage, and Lipopolysaccharide (…
Food industry applications	Temperature controlled microcapsule loaded with Perilla essential oil and its application in preservation of peaches	In this study, Perilla frutescens essential oil (PEO) loaded microcapsules (PEOM) were successfully prepared and their thermal stability, temperature-responsive releasing effect, antioxidant activity, antibacterial activity, and preservation of peach were systematically investigated. PEOM showed excellent encapsulation efficiency (91.5%) with a core-shell ratio of 1.4:1 and exhibited high thermal…
Other studies	Modified Dingchuan Decoction treats cough-variant asthma by suppressing lung inflammation and regulating the lung microbiota	Ethnopharmacological relevance: Modified Dingchuan Decoction (MDD) is a Chinese medicine formula containing 11 materials with cough suppression, asthma relief, and anti-inflammatory effects. Aim of the study: This study aimed to evaluate the therapeutic effect of MDD on cough-variant asthma (CVA) and to investigate its mechanism of action. Materials and methods: The chemical constituents of MDD w…
Food industry applications	Study of the optimization and kinetics of the surfactant-induced ultrasonic-assisted extraction of perilla seed oil: Free radical scavenging capacity and physicochemical and functional characteristics	In this paper, we study the technology of tea saponin-induced ultrasonic-assisted extraction of perilla seed oil. Based on single-factor experimental data, the Plackett-Burman design (PBD) co-operated with the Box-Behnken design (BBD) to optimize the influencing factors. The optimal process conditions after optimization were as follows: ultrasonic power of 90 W, ultrasonic time of 16 min, tea sap…
Pharmacological activity research	Perilla seed oil improves bone health by inhibiting bone resorption in healthy Japanese adults: A 12-month, randomized, double-blind, placebo-controlled trial	Accumulating evidence suggests the beneficial effect of omega-3 polyunsaturated fatty acids (PUFAs) on bone mineral density (BMD). However, the effects of perilla (Perilla frutescens) seed oil (PO), a rich source of alpha-linoleic acid (LNA), on human bone have not yet been elucidated. This randomized, double-blind, placebo-controlled trial investigated the effects of long-term PO intake on bone …
Food industry applications	The antifungal activity and mechanism of Perillaldehyde and its stabilized encapsulation technology for fruit preservation	Perillaldehyde (PAE), an essential oil extracted from perilla (Perilla frutescens (L.) Britt.), exhibits excellent antioxidant and antimicrobial activity. In this study, we found that the antifungal mechanism of PAE was attributed to the stimulation of ROS levels, destruction of mitochondrial function, and induction of spore apoptosis. Transcriptomic analysis showed that the gene expression patte…
Pharmacological activity research	Anti-inflammation is an important way that Qingre-Huazhuo-Jiangsuan recipe treats acute gouty arthritis	Background: Acute gouty arthritis (AGA) significantly impairs patients' quality of life. Currently, existing therapeutic agents exhibit definite efficacy but also lead to serious adverse reactions. Therefore, it is essential to develop highly efficient therapeutic agents with minimal adverse reactions, especially within traditional Chinese medicine (TCM). Additionally, food polyphenols have shown…
Chemical composition research	Fermented Perilla frutescens leaves and their untargeted metabolomics by UHPLC-QTOF-MS reveal anticancer and effects	Perilla frutescens is a food and medicinal plant that is grown in many East Asian nations and has a variety of health benefits. However, there is limited knowledge regarding the metabolic changes of P. frutescens after fermentation. The present study was to determine how probiotic fermentation (25 probiotic strains) affected the metabolites and functional activities of P. frutescens. The total ph…
Pharmacological activity research	Integration of transcriptomics and proteomics to elucidate inhibitory effect and mechanism of rosmarinic acid from Perilla frutescens (L.) Britt. in treating Trichophyton mentagrophytes	BackgroundDermatophyte caused by Trichophyton mentagrophytes is a global disease with a growing prevalence that is difficult to cure. Perilla frutescens (L.) Britt. is an edible and medicinal plant. Ancient books of Traditional Chinese Medicine and modern pharmacological studies have shown that it has potential anti-fungi activity. This is the first study to explore the inhibitory effects of comp…
Genetic improvement research	Engineering the Staple Oil Crop Brassica napus Enriched with α-Linolenic Acid Using the Perilla FAD2-FAD3 Fusion Gene	Modern people generally suffer from a-linolenic acid (ALA) deficiency, since most staple food oils are low in ALA content. Thus, the enhancement of ALA in staple oil crops is of importance. In this study, the FAD2 and FAD3 coding regions from the ALA-king species Perilla frutescens were fused using a newly designed double linker LP4-2A, driven by a seed-specific promoter PNAP , and engineered int…
Other studies	Foam fractionation of rosmarinic acid from perilla leaves using surface-modified Al2O3 nanoparticle as frother and collector	Nowadays, developing an efficient, economical, and sustainable method for separating bioactive phytochemicals from plants extracts has gained increasing attention. Rosmarinic acid (RA) with potent biological activities was successfully isolated by foam fractionation from the extract of perilla (Perilla frutescens L.) leaves. To achieve the adsorption of RA without surface activity on the stable a…
Other studies	Accelerated settling velocity of airborne particulate matter on hairy plant leaves	Phytoremediation has emerged as an ecofriendly technique to reduce hazardous particulate matter (PM) in the air. Although previous studies have conducted statistical analyses to reveal PM removal capabilities of various plant species according to their leaf characteristics, the underlying physical mechanism of PM adsorption of plants remains unclear. Conventional methodologies for measuring PM ac…
Chemical composition research	Characterization of a Group of 2,3-Oxidosqualene Cyclase Genes Involved in the Biosynthesis of Diverse Triterpenoids of Perilla frutescens	Perilla frutescens (L.), a traditional edible and medicinal crop, contains diverse triterpenes with multiple pharmacological properties. However, the biosynthesis of triterpenes in perilla remains rarely revelation. In this study, nine putative 2,3-oxidosqualene cyclase (OSC) genes (PfOSC1-9) were screened from the P. frutescens genome and functionally characterized by heterologous expression. Ca…
Pharmacological activity research	In vitro and in vivo anti-osteoarthritis effects of tradition Chinese prescription Ji-Ming-San	Ethnopharmacological relevance: Ji-Ming-Shan (JMS) is a traditional herbal prescription consisting of seven herbs including Areca cathechu Burm.f., Citrus reticulata Blanco, Chaenomeles speciosa (Sweet) Nakai, Euodia ruticarpa (A. Juss.) Benth., Perilla frutescens (L.) Britton, Zingiber officinale Roscoe, Platycodon grandiflorus (Jacq.). It was first recorded during the Song dynasty and has been …
Chemical composition research	Clinical and Immunological Characterization of Perilla Seed Allergy in Children	Background: Perilla seeds are known to cause immediate allergic reactions. However, reports on perilla seed allergy are limited to a few case reports worldwide, and there is currently no diagnostic test for this allergy.Objective: Our objective was to analyze the clinical and immunological characteristics of perilla seed allergy and to identify allergens for the development of diagnostic methods.…
Chemical composition research	Integration of non-targeted multicomponent profiling, targeted characteristic chromatograms and quantitative to accomplish systematic quality evaluation strategy of Huo-Xiang-Zheng-Qi oral liquid	Huo-Xiang-Zheng-Qi oral liquid (HXZQOL) is a well-known traditional Chinese medicine formula for the treatment of gastrointestinal diseases, with the pharmacologic effects of antiinflammatory, immune protection and gastrointestinal motility regulation. More significantly, HXZQOL is recommended for the treatment of COVID-19 patients with gastrointestinal symptoms, and it has been clinically proven…
Pharmacological activity research	Banxia-Houpu decoction inhibits iron overload and chronic intermittent hypoxia-induced neuroinflammation in mice	Ethnopharmacological relevance: The Banxia-Houpu decoction (BHD), a renowned prescription documented in the Chinese medical book The Synopsis of the Golden Chamber, has been proven to effectively mitigate inflammation within the central nervous system. Previous studies have demonstrated the efficacy of BHD in ameliorating symptoms in patients with obstructive sleep apnea (OSA). Nevertheless, the …
Chemical composition research	A metabolomics discrimination-based strategy for screening the antithrombin active markers of perilla seeds: A natural oil crop	Natural crops oil with high nutritional value has gradually attracted attention. Perilla seeds are regarded as a source of functional edible oil in America, Asia and European countries due to its abundant nutrients. In this research, samples were extracted by different polarity solvents and evaluated their thrombin inhibition activities in vitro. Metabolomics combined with chemometrics revealed t…
Pharmacological activity research	An In Vitro Evaluation and Network Pharmacology Analysis of Prospective Anti-Prostate Cancer Activity from Perilla frutescens	Perilla frutescens (L.) Britt. is extensively cultivated in East Asia as a dietary vegetable, and nutraceuticals are reportedly rich in bioactive compounds, especially with anticancer activities. This study explored the in vitro cytotoxic effects of P. frutescens parts' (stems, leaves, and seeds) extracts on prostate cancer cells (DU-145) and possible interactions of putative metabolites to relat…
Genetic improvement research	The revealing of a novel double bond reductase related to perilla ketone biosynthesis in Perilla frutescens	BackgroundPerilla frutescens is widely used as both a medicine and a food worldwide. Its volatile oils are its active ingredients, and, based on the different volatile constituents, P. frutescens can be divided into several chemotypes, with perilla ketone (PK) being the most common. However, the key genes involved in PK biosynthesis have not yet been identified.ResultsIn this study, metabolite co…
Pharmacological activity research	Neuroprotective Potential of Seed Extracts: Review of In Vitro and In Vivo Studies	Introduction: Neurodegenerative diseases are characterized by neuronal dysfunction and death. Studies suggest that some seed extracts have a neuroprotective effect. Considering the increased incidence of these diseases and the need for new effective therapies with fewer side effects, this review aimed to assess the evidence of the efficacy and safety of seed extracts in experimental models of neu…
Other studies	Modified green waste compost as growing substrates on the effective components of medicinal plants perilla (Perilla frutescens (L.) Britt.) and mint (Mentha haplocalyx Briq.)	Soilless substrates supporting plant production have been the research focus in recent decades. Green waste compost (GWC)-based substrates have shown the feasibility in improving plant production, but the research of GWC as growing substrate to improve the quality of medicinal plants was limited. The objective of this study was to explore the effects of GWC substrates modified by matured peanut s…
Genetic improvement research	Genome-edited HEADING DATE 3a knockout enhances leaf production in Perilla frutescens	Environmental cues regulate the transition of many plants from vegetative to flowering development. Day length, or photoperiod, is one cue that synchronizes flowering by changing seasons. Consequently, the molecular mechanism of flowering control is prominent in Arabidopsis and rice, where essential genes like FLOWERING LOCUS T (FT) homolog, HEADING DATE 3a (Hd3a), have been connected to flowerin…
Food industry applications	Inhibition of Perilla frutescens Essential Oil on Pellicle Formation of Candida tropicalis and Pichia kluyveri and Its Effect on Volatile Compounds in Sichuan Pickles	Pellicle formation is the most typical characteristic of deteriorating fermented vegetable products. Perilla frutescens essential oil (PEO) is widely used as a useful natural preservative. However, few studies have addressed the antifungal activity and mechanism of PEO in pellicle formation microorganisms, and it is still unclear whether it can inhibit pellicle formation and affect its volatile c…
Chemical composition research	The Effect of Light and Dark Treatment on the Production of Rosmarinic Acid and Biological Activities in Perilla frutescens Microgreens	This study aimed to investigate the effect of light [a long-day photoperiod (16 h light/8 h dark cycle)] and dark treatment on the production of rosmarinic acid in P. frutescens microgreens and to determine its antioxidant and antibacterial activities. Microgreens of P. frutescens were grown under light and dark conditions and harvested after 10, 15, 20, and 25 days of each treatment. Although dr…
Other studies	Comprehensive HPLC fingerprint analysis based on a two-step extraction method for quality evaluation of Perilla frutescens (L.) Britt	Abundant chemical components are key to ensure the evaluation accuracy of fingerprint analysis of traditional Chinese medicines (TCMs). A two-step extraction method combining supercritical fluid extraction (SFE) and water ultrasonic extraction was established for the quality evaluation of Perilla frutescens (L.) Britt. Weakly polar components were extracted under optimal SFE conditions (15% co-so…
Pharmacological activity research	Natural flavonoids derived from herbal medicines are potential anti-atherogenic agents by inhibiting oxidative stress in endothelial cells	As the common pathological basis of various cardiovascular diseases, the morbidity and mortality of atherosclerosis (AS) have increased in recent years. Unfortunately, there are still many problems in the treatment of AS, and the prevention and treatment of the disease is not ideal. Up to now, the occurrence and development of AS can roughly include endothelial cell dysfunction, vascular smooth m…
Food industry applications	Exploring the metabolomic landscape: Perilla frutescens as a promising enhancer of production, flavor, and nutrition in Tan lamb meat	Addressing health-related concerns linked to the metabolite profile of lamb meat has become paramount, in line with the growing demand for enhanced flavor and taste. We examined the impact of Perilla frutescens seeds on Tan lamb growth, carcass traits, and metabolite profiles. Three diets were employed: a low-concentrate group (LC), a high-concentrate group (HC), and a PFS group (the LC diet supp…
Pharmacological activity research	Rosmarinic Acid Elicits Calcium-Dependent and Sucrose-Sensitive Eryptosis and Hemolysis through p38 MAPK, CK1α, and PKC	Background: Rosmarinic acid (RA) possesses promising anticancer potential, but further development of chemotherapeutic agents is hindered by their toxicity to off-target tissue. In particular, chemotherapy-related anemia is a major obstacle in cancer therapy, which may be aggravated by hemolysis and eryptosis. This work presents a toxicity assessment of RA in human RBCs and explores associated mo…
Food industry applications	Nutraceuticals and non-pharmacological remedies for managing patients with allergic rhinitis	Allergic rhinitis (AR) is a common disease characterized by type 2 inflammation and typical symptoms. Although phar-macologic treatment can be effective, prolonged administration of drugs can be associated with adverse reactions and seldom reduction of effectiveness. Therefore, complementary medicine is widespread in clinical practice, mainly in pediatric settings, and pleasing to parents. We rev…
Food industry applications	Comparative Metabolomics Analysis of Different Perilla Varieties Provides Insights into Variation in Seed Metabolite Profiles and Antioxidant Activities	Perilla seeds are essential functional foods and key ingredients in traditional medicine. Herein, we investigated the variation in phytochemical profiles and antioxidant activities of twelve different perilla seeds. The seeds showed significant variations in total phenolic and flavonoid contents ranging from 16.92 to 37.23 mg GAE/g (GAE, gallic acid equivalent) and 11.6 to 19.52 mg CAE/g (CAE, ca…
Genetic improvement research	Integrated analysis of miRNA, transcriptome, and degradome sequencing provides new insights into lipid metabolism in perilla seed	MicroRNAs (miRNA) are small noncoding RNAs that play a crucial as molecular regulators in lipid metabolism in various oil crops. Perilla (Perilla frutescens) is a specific oil crop known for its high alpha-linolenic acid (C18:3n3, ALA) content (>65 %) in their seed oils. In view of the regulatory mechanism of miRNAs in perilla remains unclear, we conducted miRNAs and transcriptome sequencing in t…
Pharmacological activity research	Ethnobotanical, Phytochemical, and Pharmacological Properties of the Subfamily Nepetoideae (Lamiaceae) in Inflammatory Diseases	Nepetoideae is the most diverse subfamily of Lamiaceae, and some species are well known for their culinary and medicinal uses. In recent years, there has been growing interest in the therapeutic properties of the species of this group regarding inflammatory illnesses. This study aims to collect information on traditional uses through ethnobotanical, pharmacological, and phytochemical information …
Chemical composition research	Exogenous nanoselenium alleviates imidacloprid-induced oxidative stress toxicity by improving phenylpropanoid metabolism and antioxidant defense system in Perilla frutescens (L.) Britt	Few studies have been conducted to investigate the impact of pesticides on the secondary metabolism of traditional Chinese medicine and strategies to mitigate the toxicity of pesticide-induced oxidative stress. The current study focuses on evaluating the potential impacts of nano selenium (NSe) and imidacloprid (IMI) on the quality, physiological biochemistry, and secondary metabolites in Perilla…
Other studies	Endophytic Streptomyces sp. NEAU-ZSY13 from the leaf of Perilla frutescens, as a promising broad-spectrum biocontrol agent against soil-borne diseases	Soil-borne diseases cause significant economic losses in global agricultural production. These diseases are challenging to control due to the invasion of multiple pathogens into host plants, and traditional chemical control methods often yield unsatisfactory results. In this study, we isolated and identified an endophytic Streptomyces, designated as NEAU-ZSY13, from the leaf of Perilla frutescens…
Genetic improvement research	Overexpression of the Purple Perilla (Perilla frutescens (L.)) FAD3a Gene Enhances Salt Tolerance in Soybean	The increasingly serious trend of soil salinization inhibits the normal growth and development of soybeans, leading to reduced yields and a serious threat to global crop production. Microsomal omega-3 fatty acid desaturase encoded by the FAD3 gene is a plant enzyme that plays a significant role in ff-linolenic acid synthesis via regulating the membrane fluidity to better accommodate various abiot…
Pharmacological activity research	Exploring the mechanism of Jianpi Huatan recipe in protecting hepatocellular carcinoma based on network pharmacology	Ethnopharmacological relevance: Jianpi Huatan Recipe (JPHTR) is an effective prescription for delaying progression of hepatocellular carcinoma (HCC) provided by Longhua Hospital affiliated to Shanghai University of traditional Chinese Medicine, and it is consisted of nine traditional Chinese drugs, but the protective mechanism of JPHTR against HCC progression is unclear.Aim of the study: To study…
Food industry applications	High-efficiency foam fractionation of anthocyanin from perilla leaves using surfactant-free active Al2O3 nanoparticle as collector and frother: Performance and mechanism	Anthocyanin (ACN) is a natural pigment with significant industrial applications. However, foam fractionation of ACN from perilla leaves extract presents theoretical challenges due to its limited surface activity and foaming capacity. This work developed a surfactant-free active Al2O3 nanoparticle (ANP) as a collector and frother, which was modified with adipic acid (AA). The ANP-AA efficiently co…
Pharmacological activity research	Perilla oil and α-linolenic acid ameliorated thrombosis in rats induced by collagen and epinephrine	Perilla frutescens is an annual herbaceous plant widely cultivated for oil production in China, Japan, and Korea. In this study, we investigated the effect of perilla oil (PO) on thrombosis induced by collagen and epinephrine (CE) in rats. The oral administration of PO significantly increased prothrombin time (PT) and activated partial thromboplastin time (aPTT) in the blood plasma and inhibited …
Pharmacological activity research	Guishaozichuan granules can attenuate asthma in rats via the MUC5AC/EGFR signaling pathway	Background: Guishaozichuan (GSZC) granules are a traditional Chinese medicine formulation created by Professor Li (Chinese-Japanese Friendship Hospital, Beijing, China) we studied the effect of GSZC granules in rats suffering from asthma. Methods: Specific pathogen-free Sprague-Dawley rats were divided randomly into seven groups. Ovalbumin (OVA) and Al (OH)(3) gel were used to create an asthma mo…
Genetic improvement research	Morphological Variation of Cultivated and Weedy Types in Perilla Crop Collected from South Korea	Background: Perilla (Perilla frutescens L.) has been widely cultivated and used for medicinal use, aromatic, functional food, and ornamental plant in South Korea. To understand the morphological variation in the cultivated and weedy types of Perilla (CWTP) collected from South Korea, 52 accessions collected from different areas were evlauated using one quantitative and 10 qualitative characterist…
Food industry applications	Generation of volatiles from heated enzymatic hydrolysates of perilla meal with coconut oil in Maillard reaction system	Perilla meal hydrolysates (PMHs) were prepared by proteases; volatile profiles from heated mixtures of PMH and coconut oil (CO) were evaluated for their application as odor providers. Amino acids composition and degree of hydrolysis, and antioxidant activity in O/W emulsion of PMHs were assessed. PMHs were heated with different concentration of CO or with CO, xylose, and cysteine, which were non-…
Pharmacological activity research	Perillaldehyde: A promising antibacterial agent for the treatment of pneumonia caused by Acinetobacter baumannii infection	Perillaldehyde is a monoterpene compound mainly from the medicinal plant Perilla frutescens (L.) Britt., which has hypolipidemic, antioxidant, antibacterial and anti-inflammatory functions. In this investigation, we discovered that Perillaldehyde had powerful antimicrobial activity against Acinetobacter baumannii 5F1, and its minimum inhibitory concentration was 287.08 mu g/mL. A. baumannii is a …
Pharmacological activity research	Anti-Inflammatory Activity of the Constituents from the Leaves of Perilla frutescens var. acuta	Perilla frutense var. acuta (Lamiaceae) has been used to treat indigestion, asthma, and allergies in traditional medicine. In this study, luteolin 7-O-diglucuronide (1), apigenin 7-O-diglucuronide (2), and rosmarinic acid (3) were isolated from the leaves of P. frutescens var. acuta through various chromatographic purification techniques. Several approaches were used to investigate the anti-infla…
Other studies	Electrochemical analysis via microbial fuel cells reveals electron-stimulating characteristics, immunomodulation and antiviral properties of Ji Qin Yin	Background: Due to the Covid-19 pandemic, a newly formulated Chinese herbal medicine, Ji Qin Yin (JQY), has emerged as a potential antiviral adjuvant. JQY contains nine medicinal herbs with established pharmacological activities but unknown mechanisms. Thus, this first-attempt study aims to provide a novel electrochemical perspective to reveal the antiviral and immunomodulatory properties of JQY …
Other studies	Optimizing Light Use Efficiency and Quality of Indoor Organically Grown Leafy Greens by Using Different Lighting Strategies	Vertical farming is experiencing significant growth, and the optimization of artificial lighting is essential for enhancing the sustainability of this growing system. Therefore, the aim of this study was to examine how light segmentation, the incorporation of a low-intensity lighting phase known as the light compensation point (LCP) instead of the traditional dark phase, and variations in the lig…
Other studies	Effects of host plant on the development and reproduction of Agrotis ipsilon (Lepidoptera: Noctuidae) on horticultural crops	One of cosmopolitan pest, Agrotis ipsilon (Lepidoptera: Noctuidae), causes serious economic damages in horticultural crops. This pest is difficult to manage and causes irreversible damage because its larvae stay in the ground at day and cut the plant stems at night. Thus, this study compared the host fitness of A. ipsilon among nine major horticultural crops in Korea. Among the nine crops, the po…
Other studies	Exploring promising electron-shuttling characteristics of Perilla frutescens and potential anti-viral activity via bioenergy generation in microbial fuel cells	To decipher synergistic interactions of herbal medicine for disease treatment, prior studies showed that electron-shuttling catalysis and bioenergy-generating stimulation endow immense significance to the efficacy of herbal medicines on disease treatment. In fact, the electrochemical activity of these herbal medicines is even associated with the antiviral capabilities of traditional Chinese medic…
Genetic improvement research	Enhancing the potential for cadmium phytoremediation by introducing Perilla frutescens genes in tobacco	To improve the potential of cadmium phytoremediation, distant hybridization between tobacco (Nicotiana tabacum L. var. 78-04), a high-biomass crop, and Perilla frutescens var. frutescens, a wild Cd-hyperaccumulator, was carried out, developing a new variety N. tabacum L. var. ZSY. Seedlings at the six-leaf stage were grown in hydroponics and treated with 0 (control), 10 mu M, 180 mu M, and 360 mu…
Other studies	Potential of Medicago sativa and Perilla frutescens for overcoming the soil sickness caused by ginseng cultivation	There are serious soil sickness in ginseng cultivation. Crop rotation is an effective agricultural management to improve soil sustainability and reduce soil sickness. To explore an appropriate ginseng rotation system, Medicago sativa (alfalfa) and Perilla frutescens (perilla) were planted on ginseng cultivation soil for 1 year to evaluate the improvement effect of both. Through chemical analysis …
Pharmacological activity research	An Ethanol Extract of Perilla frutescens Leaves Suppresses Adrenergic Agonist-Induced Metastatic Ability of Cancer Cells by Inhibiting Src-Mediated EMT	Previous studies have indicated that the adrenergic receptor signaling pathway plays a fundamental role in chronic stress-induced cancer metastasis. In this study, we investigated whether an ethanol extract of Perilla frutescens leaves (EPF) traditionally used to treat stress-related symptoms by moving Qi could regulate the adrenergic agonist-induced metastatic ability of cancer cells. Our result…
Other studies	Electrophysiological and behavioural responses of Plutella xylostella L. (Lepidoptera: Plutellidae) to thirteen non-host plant essential oils	The diamondback moth (DBM), Plutella xylostella (L.), is a cosmopolitan obligate pest of cruciferous crops. Currently, DBMs management is largely dependent on broad-spectrum synthetic pesticides, which has led to the adverse effects on the environment, human health, and nontargeted organisms. Thus, alternative control methods are needed. The essential oils (EOs) derived from bioactive species may…
Pharmacological activity research	Targeted metabolomics revealed the mechanisms underlying the role of Liansu capsule in ameliorating functional dyspepsia	Ethnopharmacological relevance: Liansu capsule could alleviate dyspeptic symptoms; however, the mechanisms underlying its role in treating functional dyspepsia (FD) remain unclear. Aim of the study: To elucidate the mechanism underlying the efficacy of Liansu capsule in alleviating FD symptoms. Materials and methods: Thirty-six male mice were randomly divided into the following six groups: contro…
Pharmacological activity research	Network pharmacology and experimental evidence: MAPK signaling pathway is involved in the anti-asthma roles of Perilla frutescens leaf	Perilla frutescens (PF) leaf is a traditional Chinese medicine and food with beneficial effects on allergic asthma. We sought to elucidate the active compounds, the targets, and underlying mechanisms of PF leaf in the treatment of allergic asthma by using experimental pharmacology and network pharmacology. An OVA-allergic asthma murine model was constructed to evaluate the effect of PF leaf on al…
Pharmacological activity research	Purple perilla frutescens extracts containing α-asarone inhibit inflammatory atheroma formation and promote hepatic HDL cholesterol uptake in dyslipidemic apoE-deficient mice	BACKGROUND/OBJECTIVES: Dyslipidemia causes metabolic disorders such as atherosclerosis and fatty liver syndrome due to abnormally high blood lipids. Purple perilla frutescens extract (PPE) possesses various bioactive compounds such as alpha-asarone, chlorogenic acid and rosmarinic acid. This study examined whether PPE and alpha-asarone improved dyslipidemia-associated inflammation and inhibited a…
Chemical composition research	[Comparison of active components in different parts of Perilla frutescens and its pharmacological effects].	Perilla frutescens is a widely used medicinal and edible plant with a rich chemical composition throughout its whole plant. The Chinese Pharmacopoeia categorizes P. frutescens leaves(Perillae Folium), seeds(Perillae Fructus), and stems(Perillae Caulis) as three distinct medicinal parts due to the differences in types and content of active components. Over 350 different bioactive compounds have be…
Pharmacological activity research	Antidepressant-like effects of Jieyu Chufan capsules in the olfactory bulbectomy rat model	The olfactory bulbectomy (OBX) animal model of depression reproduces the behavioral and neurochemical changes observed in depressed patients. We assessed the therapeutic effects of the Jieyu Chufan (JYCF) capsule on OBX rats. JYCF ameliorated the hedonic and anxiety-like behavior of OBX rats and attenuated the cortical and hippocampal damage. JYCF enhanced the expression of neurotrophic factors, …
Other studies	Several short-day species can flower under blue-extended long days, but this response is not universal	Sole-source LED lighting enables spectral flexibility to achieve desirable plant characteristics and product quality. An earlier study from our lab showed that short-day plant chrysanthemum flowers normally under long days with dynamic lighting of 11 h dichromatic red-blue LED light extended with 4 h sole blue LED light. Such dynamic LED lighting is possible in vertical farms and opens the possib…
Chemical composition research	Biochemical changes and enhanced accumulation of phenolic compounds in cell culture of Perilla frutescens (L.) by nano-chemical elicitation	Perilla frutescens (L.) Britt is a renowned medicinal plant with pharmaceutically valuable phenolic acids and flavonoids. The present study was aimed to study the eliciting effect of silver and copper nanoparticles (AgNPs and CuNPs, 50 and 100 mg/L), and methyl jasmonate (MeJa, 50 and 100 mu M) on the biochemical traits, the accumulation of phenolic compounds and antioxidative capacity of P. frut…
Other studies	Ultrasonic-Assisted Extraction of Antioxidants from Perilla frutescens Leaves Based on Tailor-Made Deep Eutectic Solvents: Optimization and Antioxidant Activity	The development of natural antioxidants to replace synthetic compounds is attractive. Perilla frutescens leaves were proven to be rich in antioxidants. The extraction of antioxidants from Perilla leaves via ultrasonic-assisted extraction (UAE) based on choline chloride-based deep eutectic solvents (DESs) was studied. Firstly, several DESs were prepared, and their extraction effects were compared.…
Chemical composition research	Polyphenols in Inner Ear Neurobiology, Health and Disease: From Bench to Clinics	There is substantial experimental and clinical interest in providing effective ways to both prevent and slow the onset of hearing loss. Auditory hair cells, which occur along the basilar membrane of the cochlea, often lose functionality due to age-related biological alterations, as well as from exposure to high decibel sounds affecting a diminished/damaged auditory sensitivity. Hearing loss is al…
Food industry applications	Effects of Perilla Seed Meal on Productive Performance, Egg Quality, Antioxidant Capacity and Hepatic Lipid Metabolism of Wenchang Breeder Hens	Simple Summary Under modern intensive farming conditions, high-intensity production increases liver stress in laying hens. Liver damage also leads to decreased productivity and increased mortality in laying hens. As a byproduct of perilla seed oil, perilla seed meal has a certain anti-stress effect. In this experiment, a small amount of perilla seed meal was added to the diet. The results showed …
Pharmacological activity research	Multi-omics analysis of Gwakhyangjeonggi-san for gastrointestinal complications in atopic dermatitis: A randomized, double-blinded, placebo-controlled, parallel-group clinical trial	Ethnopharmacological relevance: In traditional Chinese medicine (TCM) and traditional Korean medicine (TKM), Gwakhyangjeonggi-san (GJS) is an herbal decoction used to treat gastrointestinal disorders and allergic diseases. However, no randomized controlled trials have reported the efficacy and safety of GJS against atopic dermatitis (AD) or its comorbidities. Aim of the study: This clinical trial…
Genetic improvement research	The Genome of the Korean Island-Originated Perilla citriodora 'Jeju17' Sheds Light on Its Environmental Adaptation and Fatty Acid and Lipid Production Pathways	Perilla is a key component of Korean food. It contains several plant-specialized metabolites that provide medical benefits. In response to an increased interest in healthy supplement food from the public, people are focusing on the properties of Perilla. Nevertheless, unlike rice and soybeans, there are few studies based on molecular genetics on Perilla, so it is difficult to systematically study…
Pharmacological activity research	Therapeutic Effects of Perilla Phenols in Oral Squamous Cell Carcinoma	The herbal medicine perilla leaf extract (PLE) exhibits various pharmacological properties. We showed that PLE inhibits the viability of oral squamous cell carcinoma (OSCC) cells. HPLC analysis revealed that caffeic acid (CA) and rosmarinic acid (RA) are the two main phenols in PLE, and reduced OSCC cell viability in a dose-dependent manner. The optimal CA/RA combination ratio was 1:2 at concentr…
Genetic improvement research	Comparative Analysis of Plastomes in Elsholtzieae: Phylogenetic Relationships and Potential Molecular Markers	The Elsholtzieae, comprising ca. 7 genera and 70 species, is a small tribe of Lamiaceae (mint family). Members of Elsholtzieae are of high medicinal, aromatic, culinary, and ornamentals value. Despite the rich diversity and value of Elsholtzieae, few molecular markers or plastomes are available for phylogenetics. In the present study, we employed high-throughput sequencing to assemble two Mosla p…
Genetic improvement research	Development of an SNP marker set for marker-assisted backcrossing using genotyping-by-sequencing in tetraploid perilla	High-quality molecular markers are essential for marker-assisted selection to accelerate breeding progress. Compared with diploid species, recently diverged polyploid crop species tend to have highly similar homeologous subgenomes, which is expected to limit the development of broadly applicable locus-specific single-nucleotide polymorphism (SNP) assays. Furthermore, it is particularly challengin…
Pharmacological activity research	Paedoksan ameliorates allergic disease through inhibition of the phosphorylation of STAT6 in DNCB-induced atopic dermatitis like mice	Various allergic diseases such as atopic dermatitis (AD), allergic rhinitis, and asthma are considered incurable conditions that have yet to be fully conquered. Paedoksan (PDS), an herbal preparation consisting of 14 medicines, displays effective anti-inflammatory and anti-allergic properties, yet its underlying molecular mechanism is unknown. This study aims to uncover PDS's mechanism for treati…
Pharmacological activity research	Bioefficacy of Nga-Mon (Perilla frutescens) Fresh and Dry Leaf: Assessment of Antioxidant, Antimutagenicity, and Anti-Inflammatory Potential	Perilla leaves are known to be a rich source of polyphenols, which have been shown to exhibit various biological effects. This study aimed to compare the bioefficacies and bioactivities of fresh (PLEf) and dry (PLEd) Thai perilla (Nga-mon) leaf extracts. Phytochemical analysis indicated that both PLEf and PLEd were abundant in rosmarinic acid and bioactive phenolic compounds. PLEd, which had high…
Other studies	Unveiling electron-mediating properties of red perilla (shiso) leaves for bioenergy-steered antiviral capabilities	Antiviral herbal medicines with polyphenolics were studied to exhibit effective disease treatment, antioxidant and antiviral capabilities. Prior studies have deciphered synergistic interactions of herbal medicines for disease treatment through electrochemical catalysis. Supplementing TCM to microbial fuel cell (MFC) systems allows herbal medicines to work as electron shuttles (ESs) or electrochem…
Genetic improvement research	Comparative transcriptome sequencing analysis to postulate the scheme of regulated leaf coloration in Perilla frutescens	Perilla as herb, ornamental, oil and edible plant is widely used in East Asia. Until now, the mechanism of regulated leaf coloration is still unclear. In this study, four different kinds of leaf colors were used to measure pigment contents and do transcriptome sequence to postulate the mechanism of leaf coloration. The measurements of chlorophyll, carotenoid, flavonoid, and anthocyanin showed tha…
Chemical composition research	A TLC-direct bioassay method for detection of anti-lipid peroxidation constituents from fruits of Perilla frutescens	A practical TLC-direct bioassay method was established for screening and evaluating antioxidant activity. The method was based on series of reactions. Irradiation of linoleic acid with UV 254 nm produced lipid peroxides. Upon heating, the peroxides were converted into malondialdehyde, which combined with thiobarbituric acid to a red pigment with a maximum absorption at 535 nm. Following a TLC sep…
Other studies	First Report of Pseudomonas cichorii Causing Bacterial Vein Necrosis on Perilla Plants in South Korea
Other studies	Cultivation Factors That Affect Amyloid-β Aggregation Inhibitory Activity in Perilla frutescens var. crispa	Alzheimer's disease (AD) is thought to be caused by the deposition of amyloid-beta (A beta) in the brain. A beta begins to aggregate approximately 20 years before the expression of its symptoms. Previously, we developed a microliter-scale high-throughput screening (MSHTS) system for inhibitors against A beta aggregation using quantum dot nanoprobes. Using this system, we also found that plants in…
Food industry applications	Antioxidant and Anti-Inflammatory Effects on Optimal Extraction Conditions of Different Edible Parts of Perilla (Perilla frutescens L.)	This study was performed to investigate antioxidant and anti-inflammatory activities of perilla(Perilla frutescens L.) seed, flower and leaf according to extraction condition. Perilla seed extracts(PSE), perilla flower extracts(PFE), perilla leaf extracts(PLE) was extracted by stirring extraction (STE, 25Â°C), shaking extraction (SHE, 80Â°C), and sonication assisted extraction(SAE, , 25Â°C) with …
Pharmacological activity research	Jiangqi Pingxiao formula regulates dendritic cell apoptosis in an autophagy-dependent manner through the AMPK/mTOR pathway in a murine model of OVA-induced asthma	Ethnopharmacological relevance: Allergic asthma is a recurring respiratory condition that typically manifests during childhood or adolescence. It is characterized by a dominant type II immune response triggered by the identification and capturing of inhaled allergens by dendritic cells (DCs). Jiangqi Pingxiao Formula (JQPXF), a prescription medicine used for the treatment of pediatric asthma, has…
Food industry applications	Effect of infrared roasting of perilla seeds on the content of bioactive components and antioxidant capacity in oil	The effects of different infrared roasting temperatures (120, 140, and 160 degrees C) and time (0, 10, 15, and 20 min) on the oxidative stability and content of active components in perilla oil were investigated. Fatty acid is one of the active components in perilla oil. The findings demonstrated that infrared baking had little impact on the fatty acids in perilla seed oil. The oxidative stabilit…
Pharmacological activity research	Exploring the pathogenesis of depression and potential antidepressants through the integration of reverse network pharmacology, molecular docking, and molecular dynamics	Depression is characterized by a significant and persistent decline in mood and is currently a major threat to physical and mental health. Traditional Chinese medicine can effectively treat depression with few adverse effects. Therefore, this study aimed to examine the use of reverse network pharmacology and computer simulations to identify effective ingredients and herbs for treating depression.…
Food industry applications	Determination of Luteolin 7-Glucuronide in Perilla frutescens (L.) Britt. Leaf Extracts from Different Regions of China and Republic of Korea and Its Cholesterol-Lowering Effect	Lowering blood cholesterol levels is crucial for reducing the risk of cardiovascular disease in patients with familial hypercholesterolemia. To develop Perilla frutescens (L.) Britt. leaves as a functional food with a cholesterol-lowering effect, in this study, we collected P. frutescens (L.) Britt. leaves from different regions of China and Republic of Korea. On the basis of the extraction yield…
Food industry applications	Antioxidant compounds and activities of Perilla frutescens var. crispa and its processed products	Perilla frutescens var. crispa 'Antisperill' has stronger anti-inflammatory effects than the original cultivar (red perilla), but studies on its bioactive compounds are limited. This study aimed to evaluate the antioxidant compounds and activity of red perilla and 'Antisperill', as well as their processed products using freeze drying (FD) and microwave-assisted low temperature vacuum drying (MVD)…
Pharmacological activity research	Rosmarinic acid ameliorates HCl-induced cystitis in rats	Shiso (Perilla frutescens var crispa f. purprea) is a traditional medicinal herb that exerts anti-inflammatory effects and alleviates lower urinary tract symptoms. In this study, we examined the effects of rosmarinic acid, a major polyphenol in shiso, on urinary function and the bladder in a rat hydrochloric acid-induced cystitis model. Sprague-Dawley rats were administered intravesically with hy…
Other studies	The Effects of Perilla frutescens Extracts on IgA Nephropathy: A Systematic Review and Meta-Analysis	(1) Background: Chronic renal disorders (CRD) are associated with significant comorbidities and necessitate complex therapeutic management. As time passed, Perilla frutescens (PF) became a promising therapeutic option for CRD. The aim of this systematic review and meta-analysis was to outline the therapeutic effects of PF extracts on various models of immunoglobulin a (IgA) nephropathy; (2) Metho…
Other studies	Editorial: Exploring the role of microorganisms in silages: species, communities, interactions, and functional characteristics
Other studies	Efficacy of Perilla frutescens (L.) Britton var. frutescens extract on mild knee joint pain: A randomized controlled trial	Objectives: This study aimed to evaluate the clinical efficacy and safety of PE extracts developed for the purpose of relieving pain and improving knee joint function on semi-healthy people with mild knee joint pain.Methods: A randomized, double-blind, two-arm, single-center, placebo-controlled clinical trial was conducted. Individuals with knee joint pain and a visual analogue scale (VAS) score …
Pharmacological activity research	The Extract of Perilla frutescens Seed Residue Attenuated the Progression of Aberrant Crypt Foci in Rat Colon by Reducing Inflammatory Processes and Altered Gut Microbiota	Perilla frutescens (PF) seed residue is a waste from perilla oil production that still contains nutrients and phytochemicals. This study aimed to investigate the chemoprotective action of PF seed residue crude ethanolic extract (PCE) on the inflammatory-induced promotion stage of rat colon carcinogenesis and cell culture models. PCE 0.1 and 1 g/kg body weight were administered by oral gavage to r…
Genetic improvement research	Ectopic Expression of Perilla frutescens WRI1 Enhanced Storage Oil Accumulation in Nicotiana benthamiana Leaves	Vegetable oils are indispensable in human and animal diets and have been widely used for the production of detergents, lubricants, cosmetics, and biofuels. The seeds of an allotetraploid Perilla frutescens contain approximately 35 to 40% oils with high levels of polyunsaturated fatty acids (PUFAs). WRINKELD1 (WRI1) encoding an AP2/ERF-type transcription factor is known to upregulate the expressio…
Genetic improvement research	Investigation of microsatellite loci for the identification of registered varieties of Perilla frutescens and a discussion on the ancestor species of P. frutescens	Techniques for identifying varieties of crops used as spices and food additives have important implications for the safety of food production, prevention of false labeling, protection of breeders' rights, and prevention of theft or outflow to other countries. Presently, there are 16 varieties of Perilla frutescens in the variety registration system of the Ministry of Agriculture, Forestry and Fis…
Chemical composition research	Identifiication for metabolism profiiles and pharmacokinetic studies of tradition Chinese prescription Ji-Ming-San and its major metabolites in rats by UHPLC-Q-TOF-MS/MS and UHPLC-MS/MS	Ji-Ming-Shan (JMS) is a traditional prescription use for patients with rheumatism, tendons swelling, athlete's foot, diuresis and even gout. This study developed a rapid and sensitive method for the analysis of JMS chemical components in the Traditional Chinese medicine (TCM) prescription and in the serum samples of rats which were administered with the herbal extract. Two mass spectrometric appr…
Chemical composition research	Assessing the In Vitro Cytotoxicity, Antitumoral and Antioxidant Properties of Polyphenol-Rich Perilla leaves Extracts	(1) Background: This study aimed to outline the antitumoral, antioxidant, and cytotoxic proprieties of various types of Perilla frutescens extracts obtained from the leaves of the species; (2) Methods: We determined total polyphenols, flavonoids and anthocyanins contents, as well as the in vitro antioxidant, antitumoral, and cytotoxic actions in 3 types of ethanolic extracts (E1, E2, E3) and in 3…
Food industry applications	Role of mitochondrial farnesyltransferase gene in the prevention of the food spoilage fungi Aspergillus flavus by the antimicrobial natural preservative perillaldehyde	Aspergillus flavus, one of the most widely distributed and abundant genus of Aspergillus worldwide, poses an evident threat as a source of food contamination in grains and cereals. Perillaldehyde (PAE), a volatile essential oil extracted from the stem and leaves of Perilla frutescens L., exhibits potent antifungal activity. In our study, we investigated the role of Cox10, a key enzyme in the heme…
Pharmacological activity research	Anti-Inflammatory Activity of the Constituents from the Leaves of Perilla frutescens var. acuta	Perilla frutense var. acuta (Lamiaceae) has been used to treat indigestion, asthma, and allergies in traditional medicine. In this study, luteolin 7-O-diglucuronide (1), apigenin 7-O-diglucuronide (2), and rosmarinic acid (3) were isolated from the leaves of P. frutescens var. acuta. Various approaches were performed to investigate the anti-inflammatory activity of the isolated compounds (1-3) an…
Other studies	Heredity and Regulation of a Potential Commercial Crop: Perilla frutescens
Chemical composition research	Evaluation of Phenolic compounds in Perilla (Perilla frutescens) Germplasm from Korea
Food industry applications	Identification of the potent odorants responsible for the characteristic aroma and palatability of fresh perilla leaf	The aroma extract dilution analysis (AEDA) applied to the volatile fraction of fresh perilla leaves (Oba) revealed 11 odor-active peaks with high flavor dilution (FD)-factors (>= 4). Among the perceived odorants, trans1,2-dihydroperillaldehyde (DHP), which has a unique note, such as curry-like spicy, was a newly identified compound in the fresh perilla leaf. Although DHP does not necessarily have…
Chemical composition research	On-Site Evaluation of Constituent Content and Functionality of Perilla frutescens var. crispa Using Fluorescence Spectra	Perilla frutescens leaves are hypothesized to possess antioxidant and amyloid-beta (A beta) aggregation inhibitory properties primarily due to their polyphenol-type compounds. While these bioactivities fluctuate daily, the traditional methods for quantifying constituent contents and functional properties are both laborious and impractical for immediate field assessments. To address this limitatio…
Other studies	The largest lymph node defined response to neoadjuvant chemotherapy can predict long-term prognosis in locally advanced gastric cancer	BackgroundThe assessment of tumor response to neoadjuvant chemotherapy (NACT) in locally advanced gastric cancer (LAGC) remain challenging. We aimed to explore the potential role of peri-NACT change of the largest lymph node (LN) and primary tumor (P-T) in the prediction of tumor response and patient overall survival (OS) in LAGC.MethodsA cohort of LAGC patients who underwent NACT followed by rad…
Chemical composition research	On-Site Evaluation of Constituent Content and Functionality of Perilla frutescens var. crispa Using Fluorescence Spectra	Perilla frutescens leaves are expected to exhibit antioxidant activity and amyloid-β (Aβ) aggregation inhibitory activity due to the presence of polyphenol-type compounds, etc. These activities fluctuate daily; however, measuring the contents of constituents and functionalities is cumbersome and unsuitable for instantaneous measurements in the field. In this study, we developed a facile method to…
Other studies	Influence of Fertilizer Solution Nitrogen Concentration on Growth and Tissue N and Petiole Sap Nitrate Contents of Leafy Perilla Cultured Hydroponically
Genetic improvement research	Applying quantitative spatial phenotypes analysis to the investigation of peltate glandular trichomes development pattern in Perilla frutescens	Background Glandular trichomes, often referred to as phytochemical factories, plays a crucial role in plant growth and metabolism. As the site for secretion and storage, the development of glandular trichomes is related to the dynamic biosynthesis of specialised metabolites. The study aims to explore the relationship between spatial phenotype and dynamic metabolism of glandular trichomes, and est…
Other studies	DNA from herbs can be obtained from air and authenticated by polymerase chain reaction	DNA barcoding of herbs allows accurate species authentication. However, the DNA of herbs are often not easily PCR amplified due to co-extraction of inhibitors. Methods have been developed to improve DNA extraction to reduce contaminants. These methods usually require toxic chemical treatments or expensive commercial kits and are labor intensive. In this report, we collected the air passed from th…
Pharmacological activity research	Discovery of novel human metabolites, dimethylated rosmarinic acids (DiMe-RAs), after oral intake of Perilla frutescens purpurea extract and their inhibitory activity on TRPV4
Other studies	Emerging Strategies to Improve the Design and Manufacturing of Biocompatible Therapeutic Materials	Currently, the field of medicine is drastically advancing, mainly due to the progress in emerging areas such as nanomedicine, regenerative medicine, and personalized medicine. For example, the development of novel drug delivery systems in the form of nanoparticles is improving the liberation, absorption, distribution, metabolism, and excretion (LADME) properties of the derived formulations, with …
Other studies	Case study of clinical improvement of atopic dermatitis in a patient treated with herbal-based parapharmaceuticals.	OBJECTIVES: Atopic dermatitis (AD) is a chronic inflammatory skin disorder that has the immunoallergological characteristics of atopy and is characterised by itchy dermatitis with a recurrent-relapsing course and skin hyperreactivity. Official therapy involves topical anti-inflammatory and antimicrobial drugs for the skin but, as it is a recurrent and relapsing disease, the use of systemic anti-i…
Genetic improvement research	Efficient plant regeneration through callus induction from the hypocotyl of Perilla frutescens L var. Dayu	This study was conducted to establish an efficient plant regeneration system in ‘Dayu’, a Korean variety of Perilla frutescens developed for seed oil production, in conjunction with the previously studied variety ‘Namcheon’. The healthiest callus was formed on the hypocotyl explants cultured on a medium containing 0.1 mg/L NAA and 0.5 mg/L BA, outperforming the leaf and cotyledon samples. In both…
Pharmacological activity research	Leaf Extract of Perilla frutescens (L.) Britt Promotes Adipocyte Browning via the p38 MAPK Pathway and PI3K-AKT Pathway	The leaf of Perilla frutescens (L.) Britt (PF) has been reported to negatively affect adipocyte formation, inhibit body-fat formation, and lower body weight. However, its effect on adipocyte browning remains unknown. Thus, the mechanism of PF in promoting adipocyte browning was investigated. The ingredients of PF were acquired from the online database and filtered with oral bioavailability and dr…
Other studies	Antidepressant mechanisms of natural products based on multi-omics technologies
Other studies	First Report of Pratylenchoides leiocauda Parasitic on Perilla frutescenes in the Republic of Korea
Pharmacological activity research	Oral Supplementation with Three Vegetable Oils Differing in Fatty Acid Composition Alleviates High-Fat Diet-Induced Obesity in Mice by Regulating Inflammation and Lipid Metabolism	Obesity has become one of the most prevalent chronic diseases worldwide, which affects people's health and daily lives. Therefore, this study aimed to investigate the anti-obesity effects of perilla seed oil (PSO), sunflower oil (SFO), and tea seed oil (TSO) and their potential mechanisms in mice fed a high-fat diet (HFD). Mice were divided into five groups: ND, mice fed a normal diet; HFD, mice …
Pharmacological activity research	The Therapeutic Effect of Medical Patches Including Isoegomaketone on the Collagen Antibody-induced Arthritis in Mice	This study identified effects of Isoegomaketone for applicable patch on the arthritis in mice.Isoegomaketone (IK) was isolated from Perilla frutescens, which is annual herbal traditional medicinal,aromatic, functional food. IK has various physiological effects such as anti-inflammation, anti-oxidant,and anti-cancer. In the previous study, oral administration of IK to a mouse model of collagen ant…
Pharmacological activity research	Isoegomaketone Ameliorates Atopic Dermatitis via MAPK and STAT Pathway-based Pro-Inflammatory Cytokine Regulation	Isoegomaketone (IK), isolated from the radiation-induced mutant cultivar of Perilla frutescensvar. crispa, is a major phytochemical compound that has attracted attention in pharmacological research.In this study, we demonstrated that IK exerts anti-inflammatory and protective effects on human mastcells and in an atopic dermatitis mouse model. IK inhibited tumor necrosis factor-α (TNF-α), interleu…
Food industry applications	Antioxidant Activities and Quality Characteristics of Sulgidduk Added Perilla frutescens Powder	In this study, sulgidduk was prepared by adding 0%, 1%, 2%, 3%, and 4% of Perilla frutescens powder, and quality characteristics and antioxidant activity were analyzed. As the amount of Perilla frutescens powder added increased, the pH of the sulgidduk decreased (p<0.001) It was found that there was a difference in pH according to the characteristics of the added materials during the manufacture …
Genetic improvement research	Characterization of broad bean wilt virus 2 isolated from Perilla frutescens in Korea	Broad bean wilt virus 2 (BBWV2) is a species in the genus Fabavirus and family Secoviridae, which is transmitted by aphids and has a wide host range. The BBWV2 genome is composed of two single-stranded, positive-sense RNAs, RNA-1 and RNA-2. The representative symptoms of BBWV2 are mosaic, mottle, vein clearing, wilt, and stunting on leaves, and these symptoms cause economic damage to various crop…
Genetic improvement research	A New Perilla frutescens var. crispa ‘Antisperill’ with Anti-Inflammatory Properties	Perilla frutescens var. crispa has a unique aroma, purple leaves, and is similar in appearance to perilla. It is an annual herbaceousplant belonging to the Lamiaceae family, in addition it is known to have various pharmacological effects. In 1995, 200 Gy of gamma rayswere irradiated to ‘Chookyoupjaso’ landrace seeds, and 6 candidate mutant lines with optimal agronomic traits were selected in the …
Other studies	Optimal Salt Concentration and Temperature for Perilla Seed Germination and Soil Bulk Density, Sowing Depth, and Salinity on Emergence Rate in Reclaimed Soil	ABSTRACT Data on salt tolerance, optimal sowing depth, soil bulk density (pb) and cardinal temperatures required for the germination and emergence of perilla (Perilla frutescens (L.) Britt) are scarce for reclaimed land soil. An experiment was conducted across six temperature treatments (10, 15, 20 , 25, 30, and 35℃) to determine the cardinal temperature for perilla seed germination and four sali…
Other studies	Nutritional value of Asian herbaceous plants under different light conditions suitable for indoor farming	Several Asian herbaceous plants with an importance for the consumption in Europe, were investigated in greenhouse and climate chambers. For further studies were selected Persicaria odorata fam. Polygonaceae and Perilla frutescens var. crispa (Thunb.) H. Deane, fam. Lamiaceae. The aim was to investigate the effect of different light conditions on yield and nutritional value of both species for ind…
Other studies	Growth Modeling of Perilla frutescens (L.) Britt. Using Expolinear Function in a Closed-type Plant Factory System	Growth modeling in plant factories can not only control stable production and yield, but also control environmental conditions by considering the relationship between environmental factors and plant growth rate. In this study, using the expolinear function, we modeled perilla [Perilla frutescens (L.) Britt.] cultivated in a plant factory. Perilla growth was investigated 12 times until flower bud …
Other studies	Sphaerisporangium perillae sp. nov., isolated from the root of Perilla frutescens (Linn.) Britt	A novel protease-producing actinomycete, designated strain NEAU- ZS1T, was isolated from the root of Perilla frutescens (Linn.) Britt collected from Jiamusi, Heilongjiang, PR China. Comparative 16S rRNA gene sequencing showed that strain NEAU- ZS1T belonged to the genus Sphaerisporangium and was most closely related to 'Sphaerisporangium corydalis' NEAU-YHS15T (99.2%) and Sphaerisporangium cinnab…

## Sheet: 24
Primary Research Areas	Article Title	Abstract
Chemical composition research	Green and efficient extraction of flavonoids from Perilla frutescens (L.) Britt. leaves based on natural deep eutectic solvents: Process optimization, component identification, and biological activity	In this study, an ultrasonic -assisted natural deep eutectic solvent (NaDES) was used to extract flavonoids from Perilla frutescens (L.) Britt. leaves. Of 10 tested NaDESs, that comprising D -( +)-glucose and glycerol exhibited the best total flavonoid extraction rate. Response surface methodology (RSM) was used for extraction modeling and optimization, and the total flavonoid content reached 87.…
Pharmacological activity research	Perillaldehyde ameliorates lipopolysaccharide-induced acute lung injury via suppressing the cGAS/STING signaling pathway	Acute lung injury (ALI) is a common life-threatening illness characterized by a lung inflammatory response and oxidative stress, and effective agent therapies are currently lacking. mtDNA can be recognized by cGAS/STING, the dysregulation of which leads to inflammatory diseases, such as ALI. Perillaldehyde (PAH), one of the major active components of traditional Chinese medicine made from Perilla…
Food industry applications	A comprehensive review on nutritional, nutraceutical, and industrial perspectives of perilla (Perilla frutscens L.) seeds - An orphan oilseed crop	There is a growing need to mainstream orphan or underutilized crops to enhance nutritional security and sustainable agriculture. Among these, Perilla frutescens L. is an important crop due to its rich nutritional and phytochemical content which makes it significant in nutrition, medicine, and industrial sector. Perilla seeds are mainly rich in omega-3 fatty acids, dietary fiber, amino acids, vita…
Other studies	Comparative analysis of modified partial least squares regression and hybrid deep learning models for predicting protein content in Perilla (Perilla frutescens L.) seed meal using NIR spectroscopy	Perilla seed meal (PSM), a byproduct of oil extraction from Perilla frutescens L. seeds, is rich in protein (24.26-42.85%) and holds potential as an economical and sustainable animal feed. Traditional methods for assessing protein content are labor-intensive and costly. This study explores Near-Infrared Reflectance Spectroscopy (NIRS) for the rapid, precise, and non-destructive determination of P…
Other studies	Assessment of articular cartilage degradation in response to an impact injury using μMRI	Purpose: Degradation of articular cartilage (AC) due to injury to the knee joint may initiate post-traumatic osteoarthritis (PTOA). Failure to diagnose the onset of the disease at an early stage makes the cure ineffective for PTOA. This study investigated the consequences of a mechanical injury to the knee in a rabbit model using microscopic magnetic resonance imaging (mu MRI) at high resolution.…
Chemical composition research	Development and validation of an efficient approach for extracting essential oil, scutellarin, and rosmarinic acid from Perilla frutescens leaves using vacuum microwave-mediated rotary hydrodistillation and extraction in situ and a choline amino acid ionic liquid	In this study, an efficient vacuum microwave -mediated rotary hydrodistillation and extraction in situ (VMRHDE) device was used for extracting essential oil, scutellarin, and rosmarinic acid from Perilla frutescens leaves with choline amino acid ionic liquid solution. The extracted products were then analyzed through GC - MS and HPLC. The optimal parameters were determined through a Doehlert desi…
Other studies	A prospective review of the health-promoting potential of Jing Si Herbal Tea.	Traditional Chinese medicine (TCM) has gained considerable attention over the past few years for its multicomponent, multitarget, and multi-pathway approach to treating different diseases. Studies have shown that TCMs as adjuvant therapy along with conventional treatment may benefit in safely treating various disorders. However, investigations on finding effective herbal combinations are ongoing.…
Other studies	Effects of soil microplastic heterogeneity on plant growth vary with species and microplastic types	Microplastics are heterogeneously distributed in soils. However, it is unknown whether soil microplastic heterogeneity affects plant growth and root foraging responses and whether such effects vary with plant species and microplastic types. We grew each of seven herbaceous species (Platycodon grandiflorus, Trifolium repens, Portulaca oleracea, Medicago sativa, Taraxacum mongolicum, Perilla frutes…
Genetic improvement research	Association analysis of leaf aromatic substances in cultivated and weedy types of Perilla crop using SSR markers	In East Asia, particularly South Korea, the two cultivated varieties of Perilla are commonly grown. They are clearly distinguished by their aromatic substances and have different uses as leafy vegetables or oil crop. This study was performed for the development of simple sequence repeat (SSR) markers linked to volatile compounds in Perilla leaves that show differences between cultivated var. frut…
Pharmacological activity research	Phenolic acids from medicinal and edible homologous plants: a potential anti-inflammatory agent for inflammatory diseases	Inflammation has been shown to trigger a wide range of chronic diseases, particularly inflammatory diseases. As a result, the focus of research has been on anti-inflammatory drugs and foods. In recent years, the field of medicinal and edible homology (MEH) has developed rapidly in both medical and food sciences, with 95% of MEH being associated with plants. Phenolic acids are a crucial group of n…
Chemical composition research	A novel stepwise microwave hydrodistillation and extraction process for separating seed oil and essential oil simultaneously from perilla seeds	Stepwise microwave hydrodistillation and extraction (SMHDE) was utilized to separate perilla essential oil as a byproduct while boosting perilla seed oil yield and quality. The optimal process for producing perilla seed oil was determined by Plackett-Burman and Box-Behnken design experiments based on a factor screening experiment. Under ideal working conditions, the yield of seed oil was 36.49% +…
Genetic improvement research	PfbZIP85 Transcription Factor Mediates ω-3 Fatty Acid-Enriched Oil Biosynthesis by Down-Regulating PfLPAT1B Gene Expression in Plant Tissues	The basic leucine zipper (bZIP) transcription factor (TF) family is one of the biggest TF families identified so far in the plant kingdom, functioning in diverse biological processes including plant growth and development, signal transduction, and stress responses. For Perilla frutescens, a novel oilseed crop abundant in polyunsaturated fatty acids (PUFAs) (especially alpha-linolenic acid, ALA), …
Pharmacological activity research	Therapeutic Potential and Mechanisms of Rosmarinic Acid and the Extracts of Lamiaceae Plants for the Treatment of Fibrosis of Various Organs	Fibrosis, which causes structural hardening and functional degeneration in various organs, is characterized by the excessive production and accumulation of connective tissue containing collagen, alpha-smooth muscle actin (alpha-SMA), etc. In traditional medicine, extracts of medicinal plants or herbal prescriptions have been used to treat various fibrotic diseases. The purpose of this narrative r…
Food industry applications	Perilla frutescens: A new strategy for uranium decorporation.	Radionuclide uranium is a great threat to human health, due to its high chemical toxicity and radioactivity. Finding suitable uranium decorporation to reduce damage caused by uranium internal contamination is an important aspect of nuclear emergency response. However, the poor selectivity and/or high toxicity of the only excretory promoter approved by Food and Drug Administration (FDA) is an obvi…
Pharmacological activity research	Unlocking the antibacterial activity and mechanisms of ε-poly-l-Lysine and perilla combination against Pseudomonas fluorescens: Insights from non-targeted metabolomic analyses	Perilla frutescens extract has been acknowledged for its robust antibacterial properties, while epsilon-Poly-Lysine (epsilon-PL) stands as a naturally occurring food preservative. However, their combined antibacterial activity and mechanisms has not been fully understood. Therefore, the aim of this study was to elucidate the combined antibacterial activity of the epsilon-PL/Perilla combination ag…
Pharmacological activity research	Preparation, identification and molecular docking of two novel anti-aging peptides from perilla seed	Perilla seed meal is an important agricultural by-product of perilla oil extraction. The antioxidant and anti-aging activities of perilla seed meal protein hydrolysate were investigated, and the bioactive peptides were identified to maximize the utilization of perilla seed meal resources. Anti-aging peptides were identified using a combination of peptidomics and in silico bioinformatics. Furtherm…
Other studies	Hyperaccumulators' Diversity Enhances Cd-Contaminated Soil Restoration and Reduces Rice Cd Uptake under an Intercropping System	Cd accumulation in rice-cultivated soils across China is a major problem that needs to be tackled. A plot experiment was carried out using heavy metal (HM) hyperaccumulators Amaranthus hypochondriacus L. and Perilla frutescens (L.) Britt. intercropped with low-accumulation rice to obtain safe edible rice while reducing the soil Cd concentration. It was found that Cd concentration in soil was decr…
Genetic improvement research	Macrogenomics reveal the effects of inter-cropping perilla on kiwifruit: impact on inter-root soil microbiota and gene expression of carbon, nitrogen, and phosphorus cycles in kiwifruit	Intercropping systems can improve soil fertility and health, however, soil microbial communities and functional genes related to carbon, nitrogen and phosphorus cycling under the intercropping system of mesquite and perilla have not been studied. Therefore, in the present study, different planting densities and varieties of Perilla frutescens (L.) Britt and kiwifruit were used for intercropping, …
Chemical composition research	Anti-Obesity Activities of the Compounds from Perilla frutescens var. acuta and Chemical Profiling of the Extract	Perilla frutescens var. acuta (Lamiaceae) is widely used not only as an oil or a spice, but also as a traditional medicine to treat colds, coughs, fever, and indigestion. As an ongoing effort, luteolin-7-O-diglucuronide (1), apigenin-7-O-diglucuronide (2), and rosmarinic acid (3) isolated from P. frutescens var. acuta were investigated for their anti-adipogenic and thermogenic activities in 3T3-L…
Pharmacological activity research	Effects of three tested medicinal plant extracts on growth, immune function and microflora in juvenile largemouth bass (Micropterus salmoides )	This study aimed to explore the effects of three medicinal plant (Perilla frutescens, Illicium verum, and Artemisia annua) extracts on growth, immune function and microflora of largemouth bass (Micropterus salmoides). Four isonitrogenous and isolipidic diets were formulated: basic feed (control, CON), 0.075% extracts of Perilla frutescens (PFE), Illicium verum (IVE), or Artemisia annua (AAE) feed…
Other studies	Review: Mechanism, effectiveness, and the prospects of medicinal plants and their bioactive compounds in lowering ruminants' enteric methane emission	Animal nutritionists continue to investigate new strategies to combat the challenge of methane emissions from ruminants. Medicinal plants (MPs) are known to be beneficial to animal health and exert functional roles in livestock due to their phytogenic compounds with antimicrobial, immunostimulatory, antioxidative, and anti-inflammatory activities. Some MP has been reported to be anti-methanogenic…
Food industry applications	Effect of wet-aging on meat quality and exudate metabolome changes in different beef muscles	The aim of this study was to evaluate meat quality and changes in the meat exudate metabolome of different beef muscles (5 d postmortem, longissimus lumborum and psoas major muscles) during wet-aging (additional 3, 7, 14, 21, and 28 d of aging). Shear force of meat declined significantly (P < 0.001) with aging, meanwhile, increased myofibril fragmentation index, lipid and protein oxidation with a…
Genetic improvement research	Association mapping analysis for cultivated and weedy types of Perilla crop collected from South Korea using morphological characteristics and SSR markers	There are two cultivated and weedy types of Perilla crop (TCWTPC), and they are widely distributed and cultivated in East Asia, especially in South Korea and Japan. The objective of this study is to create simple sequence repeat (SSR) markers linked to morphological traits that show differences between accessions of the TCWTPC using recently designed SSR primer sets in Perilla crop. Genetic diver…
Pharmacological activity research	Plant-derived compounds as potential leads for new drug development targeting COVID-19	COVID-19, which was first identified in 2019 in Wuhan, China, is a respiratory illness caused by a virus called severe acute respiratory syndrome coronavirus 2 (SARS-CoV-2). Although some patients infected with COVID-19 can remain asymptomatic, most experience a range of symptoms that can be mild to severe. Common symptoms include fever, cough, shortness of breath, fatigue, loss of taste or smell…
Chemical composition research	Protein enabled foam fractionation of anthocyanins from purple perilla leaves: Mechanisms, performance, and optimization	Anthocyanins (ACNs) are the primary bioactive compounds of purple perilla leaves with a variety of biological activities. The scale separation of perilla ACNs is crucial for their practical application. This study presents the development of a green and highly efficient foam fractionation technology employing a protein-based frother and collector. The protein utilized, namely perilla seed meal pr…
Genetic improvement research	Tobacco introduced Perilla frutescens and Ocimum basilicum genes attenuates neutrophilic inflammation in lung tissues of COPD rats	The new-type tobacco varieties Zisu and Luole were obtained by distant hybridization between N. tabacum L. var. HHY and Perilla frutescens and Ocimum basilicum, with obviously different chemical composition. Smoking is the major risk factor for COPD, characterized by neutrophil-dominant inflammation. In the present study, rat COPD model was established by cigarette exposure, and the health hazard…
Genetic improvement research	Genome-wide characterization and expression analysis of MADS-box transcription factor gene family in Perilla frutescens	MADS-box transcription factors are widely involved in the regulation of plant growth, developmental processes, and response to abiotic stresses. Perilla frutescens, a versatile plant, is not only used for food and medicine but also serves as an economical oil crop. However, the MADS-box transcription factor family in P. frutescens is still largely unexplored. In this study, a total of 93 PfMADS g…
Pharmacological activity research	Assessing the Antioxidant Properties, In Vitro Cytotoxicity and Antitumoral Effects of Polyphenol-Rich Perilla leaves Extracts	(1) Background: This study aimed to outline the antioxidant, antitumoral, and cytotoxic proprieties of various types of Perilla frutescens extracts obtained from the leaves of the species. (2) Methods: We determined total polyphenols, flavonoids and anthocyanins contents, as well as the in vitro antioxidant, antitumoral, and cytotoxic actions in three types of ethanolic extracts (E1, E2, E3) and …
Other studies	Short-term continuous cropping leads to a decline in rhizosphere soil fertility by modulating the perilla root exudates	Continuous cropping obstacles are a prevalent issue in agricultural production worldwide. However, the key factors leading to these obstacles differ among various crops. This study utilized high-throughput sequencing and metabolomics to assess the community structure of microbes and the types and abundance of metabolites in rhizosphere soil after different continuous cropping years of Perilla fru…
Other studies	l-Cysteine-Modified Carbon Dots Derived from Hibiscus rosa-sinensis for Thiram Pesticides Identification on Edible Perilla Leaves	In this work, environmentally friendly fluorescent carbon dots (C-dots) were developed for the purpose of thiram identification in the leaves of perilla plants. Powdered plant petals from Hibiscus rosa-sinensis were hydrothermally combined to create C-dots. Analytical techniques, such as scanning electron microscopy, energy dispersive X-ray spectroscopy, high resolution transmission electron micr…
Pharmacological activity research	Suyin Detoxification Granule alleviates trimethylamine N-oxide-induced tubular ferroptosis and renal fibrosis to prevent chronic kidney disease progression	Background: Trimethylamine N-oxide (TMAO), a gut microbiota metabolite, is a risk factor for chronic kidney disease (CKD) progression. Suyin Detoxification Granule (SDG) is a traditional Chinese medicine preparation that has been proven to significantly reduce renal function damage and serum TMAO levels in patients with CKD. However, its specific mechanism remains unclear. Purpose: This study inv…
Other studies	Rapid discrimination and quantification of chemotypes in Perillae folium using FT-NIR spectroscopy and GC-MS combined with chemometrics	Perillae Folium (PF) is a well-known food and herb containing different chemotypes, which affect its quality. Herein, a method was proposed to classify and quantify PF chemotypes using gas chromatography-mass spectrometry (GC-MS) and Fourier transform-near infrared spectroscopy (FT-NIR). GC-MS results revealed that PF contains several chemotypes, including perilla ketone (PK) type, alpha-asarone …
Genetic improvement research	Comparative analysis of deep learning and machine learning-based models for simultaneous prediction of minerals in perilla (Perilla frutescens L.) seeds using near-infrared reflectance spectroscopy	Perilla seeds contain a rich array of essential minerals, thus having the potential to address multiple micronutrient deficiencies at a time. However, traditional methods of mineral estimation are complex, timeconsuming, expensive, and require technical expertise. This study includes the development of Near-Infrared Reflectance Spectroscopy (NIRS)-based prediction models for predicting five impor…
Other studies	Effects of Plant Extracts on Growth Promotion, Antioxidant Enzymes, and Secondary Metabolites in Rice (Oryza sativa) Plants	Plant extracts are widely used in sustainable agriculture practices to enhance crop production and reduce chemical usage in agriculture. This study employed several extraction solutions of various plant extracts to synthesize planting and spraying strategies, assess the persistence efficacy of rice, and investigate the influence of selected water extracts on secondary chemicals at different rice …
Pharmacological activity research	Bailixiang tea, an herbal medicine formula, co-suppresses TLR2/MAPK8 and TLR2/NF-κB signaling pathways to protect against LPS-triggered cytokine storm in mice	Ethnopharmacological relevance: Traditional Chinese medicine (TCM) has shown notable effectiveness and safety in managing illnesses linked to cytokine storm(CS). Bailixiang tea (BLX), an herbal medicine formula, which is a compound Chinese medicine composed of Thymus mongolicus (Ronniger) Ronniger (Bailixiang), Glycyrrhiza uralensis Fisch. (Gancao), Citrus reticulata Blanco (Chenpi), Cyperus rotu…
Other studies	NIRS-based prediction modeling for nutritional traits in Perilla germplasm from NEH Region of India: comparative chemometric analysis using mPLS and deep learning	The current investigation addresses the pressing need to integrate orphan or underutilized crops into mainstream agriculture, focusing on Perilla (Perilla frutescens L.) due to its superior nutritional profile. A major challenge is the lack of fast, cost-effective, and labor-efficient screening methods for germplasm. Near-Infrared Reflectance Spectroscopy (NIRS) addresses this by providing precis…
Genetic improvement research	Multivariate Data Analysis Assisted Mining of Nutri-rich Genotypes from North Eastern Himalayan Germplasm Collection of Perilla (Perilla frutescens L.)	Understanding the nutritional diversity in Perilla (Perilla frutescens L.) is essential for selecting and developing superior varieties with enhanced nutritional profiles in the North Eastern Himalayan (NEH) region of India. In this study, we assessed the nutritional composition of 45 diverse perilla germplasm collected from five NEH states using standard protocols and advanced analytical techniq…
Pharmacological activity research	Astragalus membranaceus, Nigella sativa, and Perilla frutescens as Immunomodulators-Molecular Mechanisms and Clinical Effectiveness in Allergic Diseases	Plants are the source of numerous remedies in modern medicine, and some of them have been studied due to their potential immunomodulatory activity. Astragalus membranaceus Fisch. ex Bunge (A. membranaceus), Nigella sativa L. (N. sativa), and Perilla frutescens (L.) Britton (P. frutescens) are plant species used in traditional medicine for the treatment of various diseases. Their potential to act …
Food industry applications	Changes in polyphenolic compounds and antioxidant activity of Japanese pickled apricot with salted red perilla leaf during pickling and digestion process	Japanese pickled apricot, called umeboshi, is a traditional food that has experientially been consumed as a folk medicine. The main variation of umeboshi is called shiso-zuke umeboshi, meaning pickled with red perilla leaves to add a colorful appearance. This study investigated changes in phenolics and antioxidant potential of shiso-zuke umeboshi during pickling processes and simulated digestion.…
Food industry applications	Preparation of Perilla frutescens L. essential oil hydrogel beads and preservation application research in strawberry	Perilla frutescens L. essential oil (PLEO) has antibacterial and antioxidant properties, which can effectively maintain the quality of fruits and extend their shelf life. In this study, sodium alginate and chitosan were used as wall materials, and PLEO microcapsule powder was used as the core materials to prepare PLEO hydrogel beads. The best results were obtained by using 2%w/v sodium alginate a…
Pharmacological activity research	The Antiviral Potential of Perilla frutescens: Advances and Perspectives	Viruses pose a significant threat to human health, causing widespread diseases and impacting the global economy. Perilla frutescens, a traditional medicine and food homologous plant, is well known for its antiviral properties. This systematic review examines the antiviral potential of Perilla frutescens, including its antiviral activity, chemical structure and pharmacological parameters. Utilizin…
Pharmacological activity research	Traditional wisdom in modern medicine: unveiling the anticancer efficacy of Northeastern Indian spices	Introduction: Spices, derived from plant products, contain distinct aromatic substances that enhance the ,flavour, taste, and overall quality of food. The rich diversity in flora, fauna, and culture in the Northeastern states of India is reflective of unique food habits. In addition to utilising wild edible plants in their cuisine, these communities incorporate certain plant species for food pres…
Pharmacological activity research	Exploring the Efficacy of Four Essential Oils as Potential Insecticides against Thrips flavus	Plant essential oils are important alternatives in green integrated pest management. This study examined the chemical composition, bioactivity, and control efficacy of four Lamiaceae essential oils (EOs) against Thrips flavus Schrank in laboratory conditions with the goal of exploiting plant-derived insecticides to control Thrips flavus. The four EOs tested were marjoram oil (Origanum majorana L.…
Other studies	Evaluation and Control of Fusarium acuminatum Causing Leaf Spot in Saposhnikovia divaricata in Northeast China	Saposhnikovia divaricata is an authentic Chinese herbal medicine in Northeast China named Guanfangfeng, which is made from very high-quality plants for sufficient efficacy. However, leaf spot causes a very large reduction in the yield and quality of S. divaricata in Shuangyashan (46.58 degrees N, 131.28 degrees E), Northeast China. A total of 18 isolates were isolated from the diseased leaves of …
Genetic improvement research	GBF family member PfGBF3 and NAC family member PfNAC2 regulate rosmarinic acid biosynthesis under high light	Rosmarinic acid (RA) is an important medicinal metabolite and a potent food antioxidant. We discovered that exposure to high light intensifies the accumulation of RA in the leaves of perilla (Perilla frutescens (L.) Britt). However, the molecular mechanism underlying RA synthesis in response to high light stress remains poorly understood. To address this knowledge gap, we conducted a comprehensiv…
Pharmacological activity research	Rosmarinic Acid-Rich Perilla frutescens Extract-Derived Silver Nanoparticles: A Green Synthesis Approach for Multifunctional Biomedical Applications including Antibacterial, Antioxidant, and Anticancer Activities	This study describes a simple, cost-effective, and eco-friendly method for synthesizing silver nanoparticles using a rosmarinic acid extract from Perilla frutescens (PFRAE) as the bioreduction agent. The resulting nanoparticles, called PFRAE-AgNPs, were characterized using various analytical techniques. The UV-Vis spectrum confirmed the formation of PFRAE-AgNPs, and the FTIR spectrum indicated th…
Chemical composition research	Recent trends in extraction, purification, structural characterization, and biological activities evaluation of Perilla frutescens (L.) Britton polysaccharide	Perilla frutescens (L.) Britton is an annual herb plant of the Perilla genus in the Labiatae family, which is commonly utilized as an edible and medicinal resource. Polysaccharides are among the major components and essential bioactive compounds of P. frutescens, which exhibit a multitude of biological activities, including antioxidant, antitumor, anti-fatigue, immunoregulation, hepatoprotective,…
Other studies	Assessing light spectrum impact on growth and antioxidant properties of basil family microgreens	Understanding the influence of light spectra on plant growth and antioxidant activities is crucial for optimizing cultivation practices and enhancing crop quality. In this study, we investigated the effects of different light treatments on growth parameters and antioxidant activities in five plant species: peppermint, Thai basil, cumin, lemon basil, and green holy basil. Our results revealed dist…
Food industry applications	Functional Food Potential of Chrysanthemum morifolium, Perilla frutescens, and Sophora japonica in Managing Hyperuricemia through Dual Enzyme Inhibition	Amid growing concerns regarding gout and hyperuricemia associated with high-protein and purine-rich diets, the need for effective prevention and management strategies with minimal side effects has become increasingly critical. This study evaluates the potential of three commonly consumed plant-based functional foods, Chrysanthemum morifolium, Perilla frutescens, and Sophora japonica, inhibiting x…
Pharmacological activity research	Glycyrrhizic acid and patchouli alcohol in Huoxiang Zhengqi attenuate intestinal inflammation and barrier injury via regulating endogenous corticosterone metabolism mediated by 11β-HSD1	Ethnopharmacological relevance: Ulcerative colitis (UC), a chronic inflammatory bowel disease, has become a significant public health challenge due to the limited effectiveness of available therapies. Huoxiang Zhengqi (HXZQ), a well-established traditional Chinese formula, shows potential in managing UC, as suggested by clinical and pharmacological studies. However, the active components and mech…
Chemical composition research	Metabolomic insights into the multiple stress responses of metabolites in major oilseed crops	The multidimensional significance of metabolomics has gained increasing attention in oilseeds research and development. Sesame, peanut, soybean, sunflower, rapeseed, and perilla are the most important oilseed crops consumed as vegetable oils worldwide. However, multiple biotic and abiotic stressors affect metabolites essential for plant growth, development, and ecological adaptation, resulting in…
Other studies	An unmanned ground vehicle phenotyping-based method to generate three-dimensional multispectral point clouds for deciphering spatial heterogeneity in plant traits	Fusing three-dimensional (3D) and multispectral (MS) imaging data holds promise for high-throughput and comprehensive plant phenotyping to decipher genome-to-phenome knowledge. Acquiring high-quality 3D MS point clouds (3DMPCs) of plants remains challenging because of poor 3D data quality and limited radiometric calibration methods for plants with a complex canopy structure. Here, we present a no…
Pharmacological activity research	Effects of Perilla frutescens Var. Acuta in Busulfan-Induced Spermatogenesis Dysfunction Mouse Model	Purpose: The leaves of Perilla frutescens var. acuta (PFA) are generally reported to have antioxidant, anti-allergic, anti-inflammatory, and antitumor effects and commonly used as a traditional medicine in East Asia. This study aimed to investigate the protective effect and antioxidant activity of PFA on busulfan-induced testicular dysfunction, histological damage, oxidative stress (OS), sperm qu…
Chemical composition research	Rosmarinic acid separation from Perilla frutescens leaf extract utilizing acid-resistant magnetic molecularly imprinted polymers with boronate affinity	In this study, an acid-resistant magnetic boron-modified molecularly imprinted polymer (Fe3O4@NH2@BA@Lyz- 3 O 4 @NH 2 @BA@Lyz- MIPs) was prepared by the phase transition of lysozyme and used for the selective recognition and separation of rosmarinic acid from Perilla frutescens leaf extract. The synthesized materials were characterized by thermogravimetric analysis (TG), infrared spectroscopy (FT…
Genetic improvement research	Phylogenetic analysis of Perilla crop (Perillafrutescens L.) based on morphological characteristics and volatile substances	East Asia is the primary growing region for the two varieties of Perilla crop. Especially in South Korea,Perilla crop is a representative leafy vegetable. Each type of Perilla crop has various uses as leafy vegetables, oil crops, or folk remedies. Their distinct morphological traits and aromatic compounds allow identification of three types [cultivated type of var. frutescens (CF), weedy type of …
Chemical composition research	Systematic Engineering to Enhance β-Myrcene Production in Yeast	beta-Myrcene is an important monoterpene compound widely used in the fragrance, agricultural, and food industries. The microbial production of beta-myrcene conforms to the trend of green biological manufacturing, which has great potential for development. The poor catalytic activity of beta-myrcene synthase (MS) and the insufficient supply of precursors are considered to be the bottlenecks of bet…
Pharmacological activity research	Perilla frutescens repels and controls Bemisia tabaci MED with its key volatile linalool and caryophyllene	Insects can recognize volatile organic compounds (VOCs), which are crucial for plant-insect interaction and agricultural pest control. B. tabaci is a global pest in agriculture, and it has developed varying degrees of resistance to commercial insecticides. This study investigates to the repellent and insecticidal activities of the VOCs from P. frutescens in B. tabaci. The components and relative …
Other studies	Optimization of Plant Density and Harvest Time to Maximize Volatile Oil Accumulation in Two Aromatic Plants	Volatile oil, mainly extracted from aromatic plants, is widely used in medical, cosmetics, and other industries for its disinfection, sterilization, antioxidant, and other effects. The yield of volatile oil was influenced by plant density and harvest time. Here, two common aromatic plants, Perilla frutescens and Ysphania ambrosioide, were taken as examples to investigate the effects of plant dens…
Pharmacological activity research	Perillaldehyde alleviates polyQ-induced neurodegeneration through the induction of autophagy and mitochondrial UPR in Caenorhabditis elegans	Huntington's disease (HD) is a fatal neurodegenerative disease associated with autophagy disorder and mitochondrial dysfunction. Here, we identified therapeutic potential of perillaldehyde (PAE), a monoterpene compound obtained from Perilla frutescens (L.) Britt., in the Caenorhabditis elegans (C. elegans) model of HD, which included lifespan extension, healthspan improvement, decrease in polyglu…
Other studies	Active defense strategies for invasive plants may alter the distribution pattern of pests in the invaded area	Introduction In the invaded areas, it is believed that invasive species reduce their investment in defense due to the absence of natural enemies. Methods By field investigation and a series of laboratory assays, This study explored the defense strategies of invasive plants. Results Field investigation indicated that invasive plants have a antifeedant effect on herbivorous pests, and the distribut…
Other studies	Bamboo vinegar regulates the phytoremediation efficiency of Perilla frutescens (L.) Britt. by reducing membrane lipid damage and increasing cadmium retention	The gap between serious soil heavy metals pollution and inefficient soil remediation threatens human health. This study proposed a method to improve the phytoremediation efficiency using bamboo vinegar (BV) solution and the potential mechanism was discussed. The results demonstrated that the application of BV increases the content of cadmium (Cd) in vacuole and cell wall hemicellulose 2 in leaves…
Other studies	Optimization of the extraction process for Shenshou Taiyi powder based on Box-Behnken experimental design, standard relation, and FAHP-CRITIC methods	BackgroundAncient classic prescription play a crucial role in the preservation and advancement of traditional Chinese medicine (TCM) theories. They represent a significant milestone in the ongoing development and transmission of TCM knowledge and practices and are considered one of the breakthroughs in the development of TCM inheritance. In the process of developing ancient classic prescriptions,…
Other studies	Effects of Saline-Alkali Composite Stress on the Growth and Soil Fixation Capacity of Four Herbaceous Plants	Plants play a crucial role in soil fixation and enhancement of slope stability, and saline-alkaline stress is one of the main restrictions inhibiting plant growth and development. At present, there is a lack of research on the effects of saline-alkaline composite stress on the mechanical properties of the root system and the erosion resistance of the root-soil complex. In this study, three gradie…
Genetic improvement research	Insights into structure, codon usage, repeats, and RNA editing of the complete mitochondrial genome of Perilla frutescens (Lamiaceae)	Perilla frutescens (L.) Britton, a member of the Lamiaceae family, stands out as a versatile plant highly valued for its unique aroma and medicinal properties. Additionally, P. frutescens seeds are rich in & Icirc;& sacute;-linolenic acid, holding substantial economic importance. While the nuclear and chloroplast genomes of P. frutescens have already been documented, the complete mitochondrial ge…
Other studies	Intercropping with aromatic plants enhances natural enemy communities facilitating pest suppression in tea plantations	Habitat management have received considerable attention in agricultural systems for the promotion of successful pest management. The intercropping of aromatic plants in plantation crops can result in reduced pest abundance as a repellent directly and/or increasing natural enemy abundance thereby reducing pest abundance indirectly. To promote the management of pests in tea plantations, we intercro…
Chemical composition research	Anti-pulmonary fibrosis activity analysis of methyl rosmarinate obtained from Salvia castanea Diels f. tomentosa Stib. using a scalable process	Pulmonary fibrosis is a progressive, irreversible, chronic interstitial lung disease associated with high morbidity and mortality rates. Current clinical drugs, while effective, do not reverse or cure pulmonary fibrosis and have major side effects, there are urgent needs to develop new anti-pulmonary fibrosis medicine, and corresponding industrially scalable process as well. Salvia castanea Diels…
Other studies	Development and application of the fungal plant pathogen Colletotrichum shisoi to control invasive Perilla frutescens	Inadvertently introduced plant pathogens that infect invasive plant species might be effective weed biological control agents if developed for redistribution or augmentation of naturally occurring populations. Colletotrichum shisoi is likely an inadvertent introduction to the United States where it causes disease on invasive perilla mint (Perilla frutescens). This study reports on the development…
Genetic improvement research	Improving the Traits of Perilla frutescens (L.) Britt Using Gene Editing Technology	Plant breeding has evolved significantly over time with the development of transformation and genome editing techniques. These new strategies help to improve desirable traits in plants. Perilla is a native oil crop grown in Korea. The leaves contain many secondary metabolites related to whitening, aging, antioxidants, and immunity, including rosmarinic acid, vitamin E, luteolin, anthocyanins, and…
Other studies	The Effects of Exogenous Benzoic Acid on the Physicochemical Properties, Enzyme Activities and Microbial Community Structures of Perilla frutescens Inter-Root Soil	This study analyzed the effects of benzoic acid (BA) on the physicochemical properties and microbial community structure of perilla rhizosphere soil. The analysis was based on high-throughput sequencing technology and physiological and biochemical detection. The results showed that with the increase in BA concentration, soil pH significantly decreased, while the contents of total nitrogen (TN), a…
Pharmacological activity research	Multiplicative Effects of Essential Oils and Other Active Components on Skin Tissue and Skin Cancers	Naturally derived essential oils and their active components are known to possess various properties, ranging from anti-oxidant, anti-inflammatory, anti-bacterial, anti-fungal, and anti-cancer activities. Numerous types of essential oils and active components have been discovered, and their permissive roles have been addressed in various fields. In this comprehensive review, we focused on the rol…
Pharmacological activity research	Protective Effect of Perilla Seed Meal and Perilla Seed Extract against Dextran Sulfate Sodium-Induced Ulcerative Colitis through Suppressing Inflammatory Cytokines in Mice	An excessive inflammatory response of the gastrointestinal tract is recognized as one of the major contributors to ulcerative colitis (UC). Despite this, effective preventive approaches for UC remain limited. Rosmarinic acid (RA), an enriched fraction from Perilla frutescens, has been shown to exert beneficial effects on disease-related inflammatory disorders. However, RA-enriched perilla seed me…
Pharmacological activity research	Differences in Airway Remodeling and Emphysematous Lesions between Rats Exposed to Smoke from New-Type and Conventional Tobacco Varieties	Genes from Perilla frutescens and Ocimum basilicum were introduced into N. tabacum L. var. HHY via distant hybridization, and the new-type tobacco varieties Zisu and Luole were developed, with noticeable differences in chemical composition. Smoking is the leading cause of chronic obstructive pulmonary disease (COPD), and its pathogenesis is complex. In the present study, 48 male Sprague-Dawley (S…
Pharmacological activity research	Repellent and insecticidal effects of Rosmarinus officinalis and its volatiles on Tuta absoluta	Tomato leaf miner ( Tuta absoluta ) is a notoriously invasive pest that has spread from South America to over 110 countries worldwide and poses a significant threat to the global tomato industry. Adverse effects associated with the overuse of chemical insecticides have prompted researchers to seek ecologically-based management options, such as using secondary plants. However, research on the repe…
Other studies	Fungal plant pathogen Colletotrichum shisoi identified as a potential biological control agent of invasive Perilla frutescens in the United States	Perilla frutescens (L.) Britton, an annual plant in the mint family, is considered invasive in the United States where it excludes native vegetation in natural areas and can cause respiratory illness in livestock. An effective biological control agent would improve perilla management, but none have been developed or proposed. This study investigated the biocontrol potential of a fungal pathogen, …
Pharmacological activity research	Medicinal plants and natural products for treating overactive bladder	Background Overactive bladder (OAB) presents a high prevalence of 16-18% worldwide. The pathophysiology of OAB is still poorly understood while effective therapy or countermeasure are very limited. On the other hand, medicinal plants and herbal remedies have been utilized for treating lower urinary tract symptoms (LUTS) in both Eastern and Western cultures since ancient times. In recent years, ac…
Other studies	Tonghua Liyan granules in the treatment of Laryngopharyngeal reflux disease with stagnation of phlegm and qi syndrome: a randomized, double-blind, placebo-controlled study	Background: Laryngopharyngeal reflux disease (LPRD) is an extraesophageal syndromic manifestation of gastroesophageal reflux disease (GERD). Despite the increasing incidence of and concern about LPRD, treatment with proton pump inhibitors (PPIs) is unsatisfactory. Here, LPRD was treated with Tonghua Liyan (THLY) granules in combination with PPIs to evaluate treatment efficacy and possible adverse…
Pharmacological activity research	Chronopharmacology of diuresis via metabolic profiling and key biomarker discovery of the traditional Chinese prescription Ji-Ming-San using tandem mass spectrometry in rat models	Background: Ji-Ming-Shan (JMS) is a traditional prescription used for patients with rheumatism, tendons swelling, relief of foot pain, athlete's foot, diuresis, gout. Although many studies have investigated the active compounds in each herb, the functional mechanism behind its therapeutic effect remains unclear.Study design: Metabolic cages for sample collection. The serum components obtained fro…
Other studies	Preliminary exploration of herbal tea products based on traditional knowledge and hypotheses concerning herbal tea selection: a case study in Southwest Guizhou, China	Background Herbal tea usually refers to beverage plants that do not belong to the genus Camellia, and it holds a significant historical legacy as a traditional beverage among specific regions and ethnic groups. In light of this, our research aims to investigate and analyze the traditional knowledge pertaining to herbal tea plants used by local people in the Qianxinan Buyi and Miao Autonomous Pref…
Pharmacological activity research	Respiratory Protective Effects of Perilla Leave Varieties (Perilla frutescens) Against Fine Particulate Matter (PM2.5)-induced Damage in Human Nasal Cells	Fine particulate matter (PM2.5) is known to exacerbate chronic respiratory disorders, primarily by inducing inflammatory responses and mucus overproduction. Perilla leaves are reported to have significant health benefits, such as antioxidant, antibacterial, and antiallergic properties, attributed to phenolic compounds that vary depending on genetic diversity. In this study, flavonoid-rich extract…
Other studies	Aspergillus ullungdoensis sp. nov., Penicillium jeongsukae sp. nov., and other fungi from Korea	Eurotiales fungi are thought to be distributed worldwide but there is a paucity of information about their occurrence on diverse substrates or hosts and at specific localities. Some of the Eurotiales, including Aspergillus and Penicillium species, produce an array of secondary metabolites of use for agricultural, medicinal, and pharmaceutical applications. Here, we carried out a survey of the Eur…
Other studies	Antifeedant and contact toxicity activity of crude extracts from 10 plants to red imported fire ant, Solenopsis invicta Buren (Hymenoptera: Formicidae)	The red imported fire ant, Solenopsis invicta, is a destructive invasive pest that threatens ecological security in China. This study aimed to assess the bioactivity of ethanol crude extracts from 10 plants ( Plectranthus hadiensis, Cnidium monnieri, Kaempferia galanga, Alpinia galanga, Perilla frutescens, Melia toosendan, Rosmarinus officinalis, Tripterygium wilfordii, Illicium verum, Scutellari…
Genetic improvement research	Genome-Wide Characterization and Analysis of the bHLH Gene Family in Perilla frutescens	Perilla frutescens (L.) Britt. is a traditional medicinal and culinary plant with a long history of cultivation and significant potential for broader utilization. The basic helix-loop-helix (bHLH) gene family is essential for regulating plant growth, development, stress responses, and secondary metabolism. However, the bHLH gene family in P. frutescens has not yet been characterized. In this stud…
Other studies	Heterotropic Activation of Cytochrome P450 3A4 by Perillyl Alcohol	Background/Objectives: Perillyl alcohol (POH), a monoterpene natural product derived from the essential oils of plants such as perilla (Perilla frutescens), is currently in phase I and II clinical trials as a chemotherapeutic agent. In this study, we investigated the effect of POH on cytochrome P450 (CYP) activity for evaluating POH-drug interaction potential. Methods: The investigation was condu…
Pharmacological activity research	Ameliorating Effect of Fermented Perilla frutescens on Sleep Deprivation-Induced Cognitive Impairment Through Antioxidant and BDNF Signaling in Mice	Background: Adequate sleep is essential for maintaining cognitive function, as evidenced by literature. Perilla frutescens var. acuta Kudo (PF) is a traditional medicinal herb reported to improve vascular cognitive impairment and induce sedation. However, the effects of PF on cognitive impairment caused by sleep deprivation (SD) have not yet been evaluated. This study aims to evaluate the effects…
Pharmacological activity research	The utility of Ocimum basilicum, Perilla frutescens, and Mentha spicata essential oils to control larvae and engorged female Rhipicephalus sanguineus ticks on dogs	The study evaluated the larvicidal and reproductive effects of essential oils from Ocimum basilicum, Perilla frutescens, and Mentha spicata on engorged female Rhipicephalus sanguineus ticks. Adult immersion and larval packet assays were used to evaluate their larvicidal efficacy and impact on tick reproductive abilities. For tick larvae, Perilla frutescens essential oil had the highest 50% lethal…
Pharmacological activity research	Effect of Perilla frutescens polyphenols against tight junction alterations and intestinal inflammation: A Caco-2/macrophage co-culture model-based study integrated with network pharmacology	The intestinal barrier plays important roles in the uptake of nutrients and prevention of harmful pathogens. However, intestinal inflammation causes barrier dysfunction, which may contribute to inflammatory bowel disease (IBD). Polyphenols from Perilla frutescens (L.) Britt. Exhibit various bioactivities, though their protective effect on the intestinal barrier remains unclear. To address this, t…
Genetic improvement research	Critical radicle length window governing loss of dehydration tolerance in germinated Perilla seeds: insights from physiological and transcriptomic analyses	BackgroundPerilla (Perilla frutescens L. Britt.) is an important oilseed and medicinal crop that frequently faces seasonal drought stress during seed germination, leading to a loss of dehydration tolerance (DT), which affects seed emergence and significantly reduces yield. DT has been successfully re-established for many species seeds. However, the physiological mechanisms and gene networks that …
Food industry applications	Effect of Perilla Seeds Pretreatment on the Volatile Profile and Flavor Characteristics of Perilla Oil: Comparison of Oven, Infrared, and Microwave Heating	The effects of microwave (MW), infrared (IF), and oven heating (OH) on the volatile profile and flavor of perilla oil were investigated in this study. Physicochemical properties and Maillard reaction products of perilla oil were measured to investigate the potential pathway of flavor formation. Sensory evaluation, combined with headspace-solid-phase microextraction-gas chromatography-mass spectro…
Food industry applications	Effects of Different Technological Forms of the Perilla frutescens in the Diet on Ruminal Fermentation, Milk and Plasma Fatty Acid Composition, Ruminal Biohydrogenation and Milk Quality in Dairy Goats	Background: Fatty acids can be protected by changing their structure or form against microbial activity, and the different forms of fatty acids can modulate the ruminal biohydrogenation rate and contribute to the desired fatty acid profile in milk fat. Objectives: The study investigated the effects of perilla (Perilla frutescens) dietary supplementation in the diet in different technological form…
Food industry applications	Perilla Seed Oil and Protein: Composition, Health Benefits, and Potential Applications in Functional Foods	Perilla (Perilla frutescens) seeds are emerging as a valuable resource for functional foods and medicines owing to their rich oil and protein content with diverse nutritional and health benefits. Perilla seed oil (PSO) possesses a high level of a-linolenic acid (ALA), a favorable ratio of unsaturated to saturated fatty acids, and other active ingredients such as tocopherols and phytosterols, whic…
Chemical composition research	Influence of Secondary Metabolites According to Maturation of Perilla (Perilla frutescens) on Respiratory Protective Effect in Fine Particulate Matter (PM2.5)-Induced Human Nasal Cell	Fine particulate matter (PM2.5) exposure worsens chronic respiratory diseases through oxidative stress and inflammation. Perilla frutescens (L.) has potential respiratory protective properties, but the impact of growth stages on its beneficial metabolites is unclear. We aimed to evaluate how different growth stages affect phenolic acids, flavonoids, and polycosanols in perilla seeds and flowers a…
Food industry applications	Perilla Seed Oil: A Review of Health Effects, Encapsulation Strategies and Applications in Food	Perilla (Perilla frutescens L.) is an annual herbaceous plant whose seed oil is rich in unsaturated fatty acids such as alpha-linolenic acid (ALA). This oil exhibits various health benefits, including antioxidant, anti-inflammatory, lipid-lowering, hypoglycemic, neuroprotective and immunomodulatory activities. In addition, incorporating perilla oil into a diet can effectively increase the abundan…
Other studies	Light Intensity Effects on Productivity and Post-Harvest Quality in Perilla frutescens Cultivated in CEA	Leafy vegetables, mainly lettuces, are currently the main crop cultivated in controlled environment agriculture (CEA), including vertical farming and plant factories. There is a rising demand to expand this portfolio with a wider variety of underutilized edible plants containing various bioactive compounds and sensory properties seeking to enrich human diets. However, the optimal cultivation cond…
Food industry applications	Perilla oil emulsions stabilized by casein-dextran sulfate nanocomplexes with and without curcumin	Protein-polysaccharide nanocomplexes are potential particulate emulsifiers to improve physical and chemical stability of emulsions containing polyunsaturated fatty acids. This study prepared nanocomplex dispersions with 2.0 % w/v sodium caseinate and 0-0.4 % w/v dextran sulfate (DS) with and without 0.1 % w/v curcumin. The dispersions exhibited a Z-average diameter of 124.61-182.46 nm, a polydisp…
Other studies	Immunomodulatory effects of supercritical CO2 extracted oils from Portulaca oleracea and Perilla frutescens (PPCE) in healthy individuals: a randomized double-blind clinical trial	The human immune system plays a crucial role in defending the body against various infections, viruses, and external substances, contributing to overall well-being. However, an imbalance in the immune system can lead to increased susceptibility to infections, impacting overall health. Preclinical investigations suggest the potential application of Portulaca oleracea L. and Perilla frutescens var.…
Food industry applications	Enzymatic interesterification of perilla seed oil and palm stearin: A sustainable approach to develop a novel zero-trans-fat margarine rich in omega-3 fatty acids	The study focuses on developing a novel perilla seed oil (PeO)-based polyunsaturated fatty acid-rich margarine fat analogue using enzymatic interesterification. PeO is a rich source of omega-3 fatty acids, however, has limited application due to susceptibility to oxidative and thermal degradation. Moreover, low consumption of omega-3 fatty acids in modern diets serves as a major cause for increas…
Pharmacological activity research	The Mitigating Effects of Perilla Leaf Essential Oil on the Phytotoxicity of Fenoxaprop-P-Ethyl in Rice Seedlings	Fenoxaprop-P-ethyl (FE) can effectively control weeds in rice fields, but it has been found to cause phytotoxicity in rice. In this study, the phytotoxicity of FE was mitigated by perilla leaf essential oil (PEO) in rice seedlings. The injury recovery rates (IRRs) for shoot length and fresh weight treated with 800 mg/L of PEO were 101.51% and 99.05%, respectively. Moreover, the damage of s-metola…
Food industry applications	Improved skeletal muscle mass and strength through Protamex-mediated hydrolysis of perilla seed cake: Elevated rosmarinic acid levels as a contributing factor	Perilla seed cake (PSC) is a byproduct of oil extraction from perilla seeds. It is rich in proteins and bioactive compounds. PSC was enzymatically hydrolyzed to form PSC hydrolysate (PSCH) to enhance the absorption of PSC, and their effects on muscle health in mice were compared. High performance liquid chromatographytandem mass spectrometry analysis revealed that PSC contains several polyphenols…
Genetic improvement research	Evaluation and characteristic analysis of SSRs from the transcriptomic sequences of Perilla crop (Perilla frutescens L.)	Perilla crop is a self-fertilizing annual plant, cultivated and used mainly in East Asia. Perilla frutescens var. frutescens seeds are rich in unsaturated fatty acids, which have health benefits, and Perilla frutescens var. crispa leaves are rich in anthocyanins. However, genomic analysis such as whole genome sequencing or genetic mapping has not been performed on Perilla crop. This current study…
Chemical composition research	Comprehensive comparison of two colour varieties of Perillae folium by UHPLC-Q-TOF/MS analysis combining with feature-based molecular networking	Perillae Folium (PF), the leaf of Perilla frutescens (L.) Britt is extensively used as a culinary vegetable and medicinal herb in many countries. Purple PF (P. frutescens var. arguta) and green PF (P. frutescens var. frutescens) are two of the main varieties. In this study, UHPLC-Q-TOF/MS assisted with feature-based molecular networking (FBMN) was applied for chemical characterization. In total, …
Genetic improvement research	Association mapping analysis (AMA) for morpho-agronomic traits and leaf aromatic compounds using SSR markers in three types of Perilla crop collected from South Korea	Background Perilla is a representative leafy vegetable in South Korea. As K-Food (Korean food) is in the spotlight around the world, there is also increasing interest in Western countries in Perilla crop, an annual plant belonging to the Lamiaceae family. Objective To discover comprehensive information, including genetic and phylogenetic relationships among the 80 native Perilla accessions, using…
Pharmacological activity research	Novel 3D Printed Biomaterials Based on Fish Scale Collagen and Plant Extracts and Its Hemostatic Efficacy	This study focused on 3D printing-preparation of novel biomaterials based on fish scale collagen and the following plant extracts: Eclipta alba L. Hassk leaf (EA), Piper betle L. leaf (PB), Perilla frutescens L. Britt leaf (PF), and Styphnolobium japonicum L. Schott flower bud (SJ). The characterizations of the obtained biomaterials were analyzed using infrared spectroscopy and stereo microscopy.…
Genetic improvement research	Crucial amino acids identified in Δ12 fatty acid desaturases related to linoleic acid production in Perilla frutescens	Perilla oil from the medicinal crop Perilla frutescens possess a wide range of biological activities and is generally used as an edible oil in many countries. The molecular basis for its formation is of particular relevance to perilla and its breeders. Here in the present study, four PfFAD2 genes were identified in different perilla cultivars, PF40 and PF70, with distinct oil content levels, resp…
Chemical composition research	Analysis of Polyphenolic Composition, Antioxidant Power and Stress-Response Effects of Fractionated Perilla Leaf Extract on Cells In Vitro	Background/Objectives: The Perilla frutescens plant has historically been used to protect against inflammation and redox stress. This has been attributed in part to the high content of various polyphenols. Despite this, the complement of polyphenolic components in Perilla extract is not yet fully defined. The aim of this study was to characterise the polyphenolic composition in Perilla extract, a…
Other studies	Effect of Light Provision on Growth Characteristics of Japanese Native Herbs for Indoor Greening	Indoor greening is becoming popular because it provides many benefits fi ts for people. However, plant selection for indoor greening is limited to shade-tolerant tropical plants internationally, and little research has been performed to expand the use of native herb plant species. The aim of this research was to study growth characteristics of Japanese native herbs under common light intensity re…
Chemical composition research	Hyperspectral Prediction Method for Perilla Aldehyde Content in Perilla Frutescens	To rapidly detect Perilla aldehyde (PAE) content in Perilla Frutescens, hyperspectral imaging technology was employed, and the hyperspectral images of Perilla Frutescens were acquired from four distinct producing regions. Based on obtaining effective wavelength images of Perilla Frutescens, its texture features and energy values obtained by wavelet transform were fused with spectral values in var…
Genetic improvement research	Identification of High Linoleic Acid Varieties in Tetraploid perilla through Gamma-ray Irradiation and CRISPR/Cas9	Perilla [Perilla frutescens (L.) var frutescens] is a traditional oil crop in Asia, recognized for its seeds abundant in alpha-linolenic acid (18:3), a key omega-3 fatty acid known for its health benefits. Despite the known nutritional value, the reason behind the higher 18:3 content in tetraploid perilla seeds remained unexplored. Gamma irradiation yielded mutants with altered seed fatty acid co…
Pharmacological activity research	Perilla frutescens leaf extracts alleviate acute lung injury in mice by inhibiting KAT2A	Ethnopharmacological relevance: Acute lung injury (ALI) can lead to respiratory failure and even death. KAT2A is a key target to suppress the development of inflammation. A herb, perilla frutescens, is an effective treatment for pulmonary inflammatory diseases with anti-inflammatory effects; however, its mechanism of action remains unclear. Aim of the study: The purpose of this study was to inves…
Chemical composition research	Combining the natural deep eutectic solvents and high-speed-shearing-enzymatic-assisted extraction to recover flavonoids and terpenoids from perilla leaves	This research was conducted for the purpose of extracting flavonoids and terpenoids from perilla leaves ( Perilla frutescens var. crispa) ) using high-speed-shearing-enzymatic-assisted extraction (HSSEAE) in combination with natural deep eutectic solvents (NADES). Various solvents were examined to select the most suitable for further extraction experiments. The one-factor experiment was employed …
Genetic improvement research	Comparative global profiling of Perilla leaf and stem via transcriptomics and metabolomics	Perilla ( Perilla frutescens L.) is a time-honored herbal plant with widespread applications in both medicine and culinary practices around the world. Profiling the essential organs and tissues with medicinal significance on a global scale offers valuable insights for enhancing the yield of desirable compounds in Perilla and other medicinal plants. In the present study, genome-wide RNA-sequencing…
Chemical composition research	Impact of Irpex lenis and Schizophyllum commune endophytic fungi on Perilla frutescens: enhancing nutritional uptake, phytochemicals, and antioxidant potential	Background Endophytic fungi (EF) reside within plants without causing harm and provide benefits such as enhancing nutrients and producing bioactive compounds, which improve the medicinal properties of host plants. Selecting plants with established medicinal properties for studying EF is important, as it allows a deeper understanding of their influence. Therefore, the study aimed to investigate th…
Pharmacological activity research	Luteolin-7-diglucuronide, a novel PTP1B inhibitor, ameliorates hepatic stellate cell activation and liver fibrosis in mice	Liver fibrosis, one of the leading causes of morbidity and mortality worldwide, lacks effective therapy. The activation of hepatic stellate cells (HSCs) is the dominant event in hepatic fibrogenesis. Luteolin-7-diglucuronide (L7DG) is the major flavonoid extracted from Perilla frutescens and Verbena officinalis. Their beneficial effects in the treatment of liver diseases were well documented. In …
Pharmacological activity research	Protective Effects of Huo Xiang Zheng Qi Liquid on Clostridioides difficile Infection on C57BL/6 Mice	Background: Clostridioides difficile-associated disease (CDAD) is a major healthcare-associated infection. New treatment options for CDAD are needed. A traditional Chinese medicinal formula, Huo Xiang Zheng Qi (HXZQ), was chosen to test against CDAD in a mouse model. Methods: C57BL/6 mice were challenged with C difficile (ATCC 43255) orally; then received saline; vancomycin 25 mg/kg; or HXZQ in t…
Pharmacological activity research	Mechanism of Kemeng Fang's Inhibition of Podocyte Apoptosis in Rats with Membranous Nephropathy through the PI3K/AKT Signaling Pathway	Membranous nephropathy (MN) is a common pathological type of adult nephrotic syndrome. Up to 20% of patients with MN develop end-stage renal disease (ESRD). Podocytes have an important function in maintaining the glomerular filtration barrier and play a crucial role in the occurrence and development of proteinuria and MN. PI3K/AKT signaling pathway is involved in the entire process of podocyte gr…
Pharmacological activity research	Inhibitory Effects and Mechanisms of Perilla Essential Oil and Perillaldehyde against Chestnut Pathogen Botryosphaeria dothidea	Botryosphaeria dothidea, a notorious plant pathogen, is responsible for causing chestnut rot during postharvest storage. This research aimed to assess the antifungal properties of perilla essential oil (PEO) and perillaldehyde (PAE) against B. dothidea. PEO's and PAE's inhibitory effects on B. dothidea were investigated using an agar dilution method, a fumigation method, and an in vivo assay in c…
Pharmacological activity research	Involvement of adenosine A1 1 receptor in the sleep-promoting effect of fermented Perilla frutescens	Perilla frutescens (PF) is a plant with various biological activities, including antioxidant and antidepressant activities; however, the efficacy of its fermented product has not been evaluated. Herein, we found that the Bacillus subtilis-fermented PF (FPF) increased non-rapid eye movement sleep and slow wave activity. FPF improved the sleep onset latency and sleep duration in a pentobarbital-ind…
Other studies	Screening the phytochemicals in Perilla leaves and phytosynthesis of bioactive silver nanoparticles for potential antioxidant and wound-healing application	The rich phytochemical profile of Perilla frutescens leaf extract (PLE) makes it a compelling bioreducing agent for the green synthesis of silver nanoparticles (AgNPs), offering diverse biomedical applications. In this study, the PLE-mediated phytosynthesis of AgNPs was confirmed by UV-vis spectra with maximum absorbance at 440 nm. The spherical PLE-AgNPs of <20 nm in size were further characteri…
Pharmacological activity research	Rosmarinic acid ameliorates the complications of monocrotaline-induced right ventricular hypertrophy on the left ventricle: Investigating the signaling pathway of Wnt/β-catenin in the heart	Objective(s): Right ventricular hypertrophy (RVH) often results in failure of the right ventricle or even the left ventricle. Rosmarinic acid (RA), a natural polyphenol, is commonly found in Boraginaceae species and some species of ferns and hornworts. This study looked at how RA affects oxidative stress and left ventricular hemodynamic functions as well as RVH in monocrotaline (MCT) induced RVH …
Pharmacological activity research	Hepatoprotective Effects of Aqueous Extract of Perilla fructescens against Alcohol-Induced Liver Injury in Mice	Excessive alcohol intake leads to significant physiological complications, particularly alcoholic liver diseases (ALD). The extent of liver damage caused by ethanol correlates with increased oxidative stress and accumulation of lipids in the hepatic tissue. In this study, we investigated the defense properties of the aqueous extract of Perilla frutescens Briton Var. acuta Kudo (PF) on hepatic inj…
Other studies	Alternaria alternata Pathogen from Cuscuta japonica Could Serve as a Potential Bioherbicide	Dodder (Cuscuta spp.) is a dangerous parasitic plant that causes serious damage to crop production and is challenging to eliminate. Herbicide application is a common strategy to control dodder in the field, but it is costly, ineffective, and further results in hazardous outcomes. Therefore, our study aims to identify the potential pathogens in naturally occurring dodder infections which may provi…
Food industry applications	Cold-pressed perilla seed oil: Investigating its protective influence on the gut-brain axis in mice with rotenone-induced Parkinson's disease	Perilla seed oil, derived from a regional plant native to northern Thailand, undergoes cold-pressing to analyze its bioactive components, notably alpha-linolenic acid (ALA). ALA, constituting approximately 61% of the oil, serves as a precursor for therapeutic omega-3 fatty acids, EPA and DHA, with neurodegenerative disease benefits and anti-inflammatory responses. This study administered differen…
Food industry applications	Comparative analysis of macro- and micro-nutrients of Perilla frutescens var. crispa f. viridis microgreens and germinated seeds	This study aimed to conduct a comparative analysis of germinated seeds and microgreens derived from Perilla frutescens var. crispa f. viridis, hypothesizing that microgreens would exhibit higher concentrations of nutrients and bioactive compounds compared to their precursors. Perilla frutescens was chosen for its popularity and wide use in Asian cuisine. A series of analytical methods was employe…
Other studies	Combined effects of micron-sized polyvinyl chloride particles and copper on seed germination of perilla	Microplastics (MPs) and copper (Cu) pollution coexist widely in cultivation environment. In this paper, polyvinyl chloride (PVC) were used to simulate the MPs exposure environment, and the combined effects of MPs + Cu on the germination of perilla seeds were analyzed. The results showed that low concentrations of Cu promoted seed germination, while medium to high concentrations exhibited inhibiti…
Other studies	First report of poor growth and root rot caused by Phytopythium helicoides on shiso plants in a deep flow technique hydroponic system	In 2023 in Aichi Prefecture, shiso plant growth in a deep flow technique (DFT) hydroponic system was delayed from mid-March to late April with roots showing evidence of rotting. An oomycete species was isolated from the roots and identified as Phytopythium helicoides based on morphological characteristics and DNA sequence homology. Identical symptoms appeared on shiso plants after inoculating see…
Other studies	l-2-Aminopimelic acid acts as an auxin mimic to induce lateral root formation across diverse plant species	The identification of chemicals that modulate plant development and adaptive responses to stresses has attracted increasing attention for agricultural applications. Recent basic studies have identified functional amino acids that are essential for plant organogenesis, indicating that amino acids can regulate plant growth. In this study, we newly identified 2-aminopimelic acid (2APA), a nonprotein…
Food industry applications	Effect of Perilla seeds inclusion on the performance, egg quality characteristics, biochemical parameters and egg yolk fatty acid composition of laying hens	This study investigates the effect of supplementation of Perilla seeds (PS) on the performance, egg quality, blood biochemical parameters, and egg yolk fatty acids composition in the diet of egg-laying chicken. A total of 1600 Lohmann laying hens were randomly assigned to four different groups with 4 replicates each (100 chickens/replicate) and were subjected to varying PS concentrations (PS0, PS…
Other studies	AIseed Simulation: A seed simulation sorting software for rapidly determining seed processing procedures and parameters	Seed processing is a crucial measure for improving seed quality after harvest. However, traditional seed processing procedures and parameter settings have largely depended on technicians' operational experience. To enhance the digitization of the seed processing procedures, AIseed Simulation software was developed and incorporates Simulated sorting and One-click sorting based on RGB images of see…
Chemical composition research	Behavioral preferences of Solenopsis invicta Buren to essential oils and active compounds from amiaceae plants	The red imported fire ant (RIFA) ( Solenopsis invicta Buren) has caused serious ecological and public safety problems in invasive areas. While extensive use of pesticides to control RIFA may negatively affect human health and environment, essential oils (EOs) of Lamiaceae possessing aromatic smell and multiple biological activities are potential alternatives of chemical pesticides. In this study,…
Other studies	Hot Water Treatment as a Quarantine Measure for Controlling Pratylenchus penetrans Cobb in Syngonium podophyllum Schott and Perilla frutescens Britton	Syngonium podophyllum Schott plants are increasingly being imported in Korea due to their ability to purify indoor air. Root lesion nematodes, Pratylenchus spp., are the most frequently occurring nematodes associated with S. podophyllum, leading to the disposal of plants or their return to the country of origin, due to inadequate phytosanitary treatments. We evaluated the effectiveness of hot wat…
Pharmacological activity research	Integrated network pharmacology and pharmacological investigations to explore the potential mechanism of Ding-Chuan-Tang against chronic obstructive pulmonary disease	Ethnopharmacological relevance: Ding-Chuan-Tang (Abbreviated as DCT) is frequently prescribed for treatment of respiratory diseases, including chronic obstructive pulmonary disease (COPD), which is characterized by coughing, wheezing, and chest tightness in traditional Chinese medicine (TCM). However, the potential mechanism of DCT has not been investigated. Aim of study: The aim of the study is …
Other studies	The Multifaceted Responses of Plants to Visible and Ultraviolet Radiation
Other studies	First Report of Leaf Spot Caused by Arthrinium arundinis on Amaranthus hybridus in Korea
Chemical composition research	New depside and rosmarinic acid derivatives from Perilla frutescens and their anti-inflammatory activity	Two new depside derivatives 1 and 2 as well as a new pair of rosmarinic acid enantiomers 3a/b were isolated from the leaves of Perilla frutescens (L.) britt. The chemical structures of these compounds were identified based on detailed spectroscopic and physicochemical analyses (HR-ESI-MS, NMR) and comparison of literature data. Compounds 3a/b were obtained by chiral separation, and their absolute…
Pharmacological activity research	Intranasal administration of the essential oil from Perillae Folium ameliorates social defeat stress-induced behavioral impairments in mice	Ethnopharmacological relevance: Perillae Folium, the leaves and twigs of Perilla frutescens (L.) Britton, has been included in many traditional Chinese medicine herbal formulas to treat depression. However, the precise antidepressant mechanism of the essential oil from Perillae Folium (PFEO) has not been fully investigated. Aim of the study: To assess the effects and potential mechanisms of PFEO …
Other studies	From function to metabolome: metabolomic analysis reveals the effect of probiotic fermentation on the chemical compositions and biological activities of Perilla frutescens leaves (vol 9, 933193, 2022)
Pharmacological activity research	Investigation of the Molecular Mechanisms Underlying the Therapeutic Effect of Perilla frutescens L. Essential Oil on Acute Lung Injury Using Gas Chromatography-Mass Spectrometry and Network Pharmacology	Objective: The present study aimed to investigate the molecular mechanism through which Perilla essential oil treats acute lung injury (ALI) through network pharmacology, molecular docking, and in vitro assays. Methods: Relevant ALI targets of the active ingredients of Perilla essential oil were predicted using the SwissTargetPrediction database and meta TarFisher database. These ALI targets were…
Pharmacological activity research	Radiation Protection Effect of Mixed Extracts of Hottuynia, Perilla Frutescens, Camellia Sinnensis in the SD Rat	This study confirmed the radioprotective effects of a mixed extracts of Hottuynia, Perilla Frutescens, and Camellia Sinnensis as natural radioprotectors on the prostate, small intestine, and liver of SD rats. It is known that Hottuynia, Perilla Frutescens, and Camellia Sinnensis have antioxidant effects on the prostate, small intestine, and liver, respectively.In this study, SD rats were irradiat…
Other studies	Effect of Companion Planting with Aromatic Plants on the Growth and Pest Control of Lettuce(Lactuca sativa) in Rooftop Urban Agriculture	The objective of this study were to assess rooftop urban agriculture and analyze the differences in soil, growth, physiology, and productivity to elucidate the effect of companion planting with various plants, including lettuce (Lactuca sativa), rosemary (Salvia rosmarinus), marigold (Tagetes patula), Korean perilla (Perilla frutescens), and garlic chives (Allium senescens).Measurements were take…
Chemical composition research	Scaling Up Rosmarinic Acid from Perilla Frutescens Leaves through Stem Cell Culture for Mass Production	Background: The objective of the present study is to establish a cambium-derived stem cell culture method for stable mass production of rosmarinic acid (RA) from Perilla leaves for industrialization.Methods and Results: Perilla frutescens leaves of the Bora variety were used as starting material.These leaves accumulated the highest levels of RA among the 32 Perilla varieties examined. Callus was …
Other studies	Effect of Aromatic Companion Plants on the Growth Characteristics and Pest Control of Pepper in Rooftop Urban Agriculture	This study focused on the effectiveness of companion planting applied to rooftop urban agriculture as a means to implement eco-friendly agricultural technology in cities. This study analyzed the effects of companion planting various aromatic plants, such as rosemary (Rosmarinus officinalis), marigold (Tagetes erecta), perilla (Perilla frutescens), and garlic chives (Allium tuberosum), with pepper…
Other studies	[A CHILD CASE OF EGOMA (PERILLA FRUTESCENS) ALLERGY DUE TO SCHOOL LUNCH, PROBABLY CAUSED BY PERCUTANEOUS SENSITIZATION].	Herein, we report the case of a 7-year-old girl with a history of atopic dermatitis because of infancy. Her grandfather grew Egoma (Perilla frutescens), and her family frequently consumed food items prepared using Egoma; however, she never consumed them because she did not enjoy these food items; she experienced vomiting, facial swelling, and oral discomfort upon ingesting Egoma during school lun…
Other studies	Nitrogen Addition and Heterotroph Exclusion Affected Plant Species Diversity-Biomass Relationship by Affecting Plant Functional Traits	(1) Background: Heterotrophs can affect plant biomass and alter species diversity-productivity relationships. However, these studies were conducted in systems with a low nitrogen (N) availability, and it is unclear how heterotroph removal affects the relationship between plant species diversity and productivity in different N habitats. (2) Methods: Three typical understory herbaceous plants were …
Pharmacological activity research	Cellular Aging Inhibitory Effect of Perilla Leaf Extract on D-Galactose Induced C2C12 Myoblasts	Objectives We used the D-galactose (D-gal) induced C2C12 myoblast senescence model to investigate whether ethanol extract of Perilla. fructescens leaves (EEPF) could delay cellular senescence and regulate related mechanisms.Methods C2C12 myogenic cells were cultured in an incubator under 37 ℃ and 5% CO2 conditions. EEPF, dried perilla leaves were pulverized and extracted at 1:10 (v/v) at 50 ℃ for…

## Sheet: 25
Primary Research Areas	Article Title	Abstract
Other studies	The mechanism of perilla oil in regulating lipid metabolism	Emerging science supports the role of lipid metabolism disorders in the occurrence and development of chronic diseases. Dietary intervention has been shown to be an effective strategy for regulating lipid metabolism. Recent studies showed that perilla is rich in various effective ingredients, including fatty acids, flavonoids, and phenolic acids. These ingredients exhibit a myriad of benefits, no…
Other studies	Mechanisms for iron oxide nanoparticle alleviation of nanoplastic-induced stress in Perilla frutescens revealed by integrated physiological and transcriptomic analysis	Nanoplastics, infiltrating soil ecosystems through diverse pathways such as agricultural practices, sludge application, and atmospheric deposition, present significant potential risks to global ecological systems. Through adsorption, iron oxide nanoparticles (IONPs) could reduce toxicity and bioavailability of nanoplastics in polluted soil ecosystems. However, little is known about how interactio…
Pharmacological activity research	Fermented plant product (FPP) suppresses immediate hypersensitivity reactions with impaired high-affinity IgE receptor (FcεRI) signaling	Fermented plant product (FPP) is a dietary supplement made by fermentation and aging of a variety of plants, including fruits, vegetables, and grains. A previous study has shown that oral FPP supplementation prevents the development of allergic rhinitis-like nasal symptoms in a murine model of Japanese cedar pollinosis without affecting systemic immune response. However, the mode of action by whi…
Genetic improvement research	PfPAH1-1 gene enhances plant tolerance to low phosphate stress by modulating cell membrane lipid remodeling	Phosphate (Pi) is an essential macroelement for plant survival, and Pi deficiency triggers membrane lipid remodeling that promotes the conversion of phospholipids to galactolipids. Perilla frutescens is a traditional food and medicinal plant, widely used in food, pharmaceutical, and industrial sectors. Importantly, Perilla seed oil is rich in polyunsaturated fatty acids (PUFAs) and are considered…
Other studies	Vegetable Oils in Skin Whitening - A Narrative Review	Plants are a source of a variety of compounds, such as vegetable oils, which are rich in fatty acids and possess skin-whitening properties. Considering the hyperpigmentation treatment challenges (lack of efficacy or aggressiveness), the constant search for new whitening substances is necessary. Given vegetable oils' potential and application in dermatological and cosmetic products, we reviewed th…
Pharmacological activity research	Synergic Efficacy of a Multicomponent Nutraceutical Add-On Therapy in Seasonal Allergic Rhinitis in Children: A Prospective, Randomized, Parallel-Group Study.	Background: Emerging evidence suggests that nutraceuticals, alongside standard therapy, may benefit children with allergic rhinitis (AR). This study aimed to compare the efficacy of Quertal (Neopharmed Gentili S.p.A., Milano, Italy), a nutraceutical supplement based on Perilla frutescens, Quercetin, and vitamin D3, combined antihistamines per os versus antihistamines alone, in improving AR sympto…
Genetic improvement research	Molecular mapping of candidate genes in determining red color of perilla leaf.	Perilla frutescens is a traditional medicinal plant and functional food in Asian communities, characterized by distinct red and green leaf types that have significant phenotypic and medicinal implications. However, the genetic mechanisms controlling anthocyanin synthesis in this species remain unclear. Genetic analysis serves as a powerful tool for investigating the pivotal genes and regulatory m…
Genetic improvement research	Exploring the genotypic potential of perilla (Perilla frutescens L.) for climate-resilient agriculture in the North Eastern Himalayas	Perilla (Perilla frutescens (L.) Britton) is a potential but often neglected oilseed crop. It has a long cultivation history among tribal farmers in the hilly regions of North Eastern India and China. Perilla, with its rich fatty acids, essential nutrients, antioxidants, and phenolic acids, holds immense potential for climate-resilient agriculture in rainfed areas. Large-scale cultivation of peri…
Pharmacological activity research	A Novel Natural Penetration Enhancer for Transdermal Drug Delivery: In Vitro/In Vivo Evaluation and Penetration Enhancement Mechanism	Objectives: This study aimed to identify and develop a novel, safe, and effective transdermal penetration enhancer derived from the leaves of Perilla frutescens (L.) Britt, and to explore the underlying mechanisms of its penetration enhancement effects. Methods: To evaluate the safety profile of the penetration enhancer, both skin irritation tests and histopathological analyses were conducted. Th…
Chemical composition research	High-efficiency separation of rosmarinic acid from perilla leaves by aqueous two-phase flotation using a protein carrier	Rosmarinic acid (RA), a prominent phytochemical, is abundant in perilla leaves and is sought after for its beneficial properties. A highly effective, economically applicable and environmentally safe method has been successfully developed for extracting and separating RA from RA extract. Response surface methodology (RSM) was used to optimize the ultrasound-assisted extraction conditions of Perill…
Pharmacological activity research	Evaluation of edible and medicinal varieties based on multidimensional quantitative data: A case study of perilla leaf	Medical and edible plants, such as Perilla frutescens, are widely-utilized, generating significant interest in their edibility and safety. This study addressed necessity for assessment and utilization of perilla leaf resources. It comprehensively examined perilla leaf, encompassing chemical composition, geographical distribution, phenotypic characteristics, metabolic pathways, and exogenous conta…
Chemical composition research	Metabolic profiling of Perilla leaves of different colors: insights into metabolite variation and bioactive compound distribution	BackgroundPerilla frutescens (L.) Britt. (Lamiaceae) leaves are essential culinary and medicinal herbs, native to East Asian countries. Three types of Perilla leaves, including green, green/purple and purple, are mainly found, and the leaf color is a critical attribute for consumer preferences. However, the extent of diversity and variability of metabolites in Perilla leaves of different colors r…
Food industry applications	Comprehensive Review of Biological Functions and Therapeutic Potential of Perilla Seed Meal Proteins and Peptides	This comprehensive review explores the biological functions of Perilla frutescens seed proteins and peptides, highlighting their significant potential for health and therapeutic applications. This review delves into the mechanisms through which perilla peptides combat oxidative stress and protect cells from oxidative damage, encompassing free radical scavenging, metal chelating, in vivo antioxida…
Chemical composition research	Optimization of Polysaccharide Extraction Technology From Perilla frutescens Leaves and Its α-Glucosidase Inhibition Activity	Perilla frutescens (PF) processes medicinal and edible properties, making its flowers, stems, leaves, and fruits versatile and valuable. This study optimizes extraction and evaluates the alpha-glucosidase inhibitory activity of Perilla frutescens leaf (PFL) polysaccharides. It compared PFL polysaccharides extraction efficiency using hot water, cellulase-assisted, and microwave-assisted extraction…
Chemical composition research	Optimization of perilla seed oil extraction using supercritical CO2	This work studied the extraction of perilla oil from perilla seeds using supercritical carbon dioxide, which is valued for its high omega-3 content. Response surface methodology was used to investigate the optimum conditions of perilla oil extraction at pressures of 200, 225, and 250 bar and temperatures of 40 degrees C, 50 degrees C, and 60 degrees C. The fatty acid composition was also investig…
Chemical composition research	Magnetic Molecularly Imprinted Polymers with Hydrophilic Shells for the Selective Enrichment and Detection of Rosmarinic Acid in Aqueous Extraction	Rosmarinic acid (RA) is a natural active compound widely found in many plants belonging to the family of Lamiaceae, Boraginaceae, and so on, which has various important bioactivities, including being anti-oxidative, anti-inflammatory, antiviral, etc. Herein, novel hydrophilic magnetic molecularly imprinted polymers (HMMIPs) with a regular core-shell structure were successfully developed using RA …
